# Supplementary material for: Gut microbiome comparability of fresh-frozen versus stabilized-frozen samples from hospitalized patients using 16S rRNA gene and shotgun metagenomic sequencing
Source: Sci Rep. 2019 Sep 16;9:13351. doi: 10.1038/s41598-019-49956-7 (PMC6746779; doi:10.1038/s41598-019-49956-7)
Supplement: Supplementary file 2 — Supplementary Table S2 [file 41598_2019_49956_MOESM2_ESM.csv]

Patient_NR	Sample_NR	Method	Abundance	Sequencing	Level	taxa
1	1	SF	28.3	16SrRNA_gene	Genus	Bacteroides
1	1	FF	16.65	16SrRNA_gene	Genus	Bacteroides
1	1	SF	26.86	Shotgun_metagenomics	Genus	Bacteroides
1	1	FF	13.91	Shotgun_metagenomics	Genus	Bacteroides
1	1	FF	0.13	16SrRNA_gene	Genus	Blautia
1	1	SF	0.12	16SrRNA_gene	Genus	Blautia
1	1	FF	1.96	Shotgun_metagenomics	Genus	Blautia
1	1	SF	0.31	Shotgun_metagenomics	Genus	Blautia
1	1	SF	0.84	Shotgun_metagenomics	Genus	Clostridium
1	1	FF	0.66	Shotgun_metagenomics	Genus	Clostridium
1	1	SF	0.96	16SrRNA_gene	Genus	Clostridium_sensu_stricto
1	1	FF	0.51	16SrRNA_gene	Genus	Clostridium_sensu_stricto
1	1	SF	0.02	16SrRNA_gene	Genus	Enterococcus
1	1	SF	0.02	16SrRNA_gene	Genus	Erysipelotrichaceae
1	1	FF	0.04	16SrRNA_gene	Genus	Escherichia/Shigella
1	1	SF	0.02	16SrRNA_gene	Genus	Escherichia/Shigella
1	1	FF	0.02	16SrRNA_gene	Genus	Faecalibacterium
1	1	SF	0.01	16SrRNA_gene	Genus	Faecalibacterium
1	1	SF	6.71	16SrRNA_gene	Genus	Hungatella
1	1	FF	4.48	16SrRNA_gene	Genus	Hungatella
1	1	FF	0.55	Shotgun_metagenomics	Genus	Lachnospiraceae_noname
1	1	SF	0.05	Shotgun_metagenomics	Genus	Lachnospiraceae_noname
1	1	SF	0.91	16SrRNA_gene	Genus	Lactobacillus
1	1	FF	0.45	16SrRNA_gene	Genus	Lactobacillus
1	1	FF	0.01	Shotgun_metagenomics	Genus	Lactobacillus
1	1	SF	7.57	16SrRNA_gene	Genus	Lactococcus
1	1	FF	4.85	16SrRNA_gene	Genus	Lactococcus
1	1	SF	0.33	Shotgun_metagenomics	Genus	Lactococcus
1	1	FF	0.3	Shotgun_metagenomics	Genus	Lactococcus
1	1	SF	0.37	16SrRNA_gene	Genus	Leuconostoc
1	1	FF	0.15	16SrRNA_gene	Genus	Leuconostoc
1	1	SF	0.01	Shotgun_metagenomics	Genus	Leuconostoc
1	1	FF	0.01	Shotgun_metagenomics	Genus	Leuconostoc
1	1	SF	0.01	16SrRNA_gene	Genus	Oscillibacter
1	1	FF	1.74	16SrRNA_gene	Genus	Other
1	1	SF	2.64	16SrRNA_gene	Genus	Other
1	1	FF	0.12	Shotgun_metagenomics	Genus	Other
1	1	SF	0.15	Shotgun_metagenomics	Genus	Other
1	1	FF	50.25	16SrRNA_gene	Genus	Parabacteroides
1	1	SF	47.13	16SrRNA_gene	Genus	Parabacteroides
1	1	FF	82.48	Shotgun_metagenomics	Genus	Parabacteroides
1	1	SF	71.4	Shotgun_metagenomics	Genus	Parabacteroides
1	1	SF	0.01	Shotgun_metagenomics	Genus	Rothia
1	1	SF	0.67	16SrRNA_gene	Genus	Streptococcus
1	1	FF	0.43	16SrRNA_gene	Genus	Streptococcus
1	1	SF	0.01	Shotgun_metagenomics	Genus	Streptococcus
1	1	FF	0.01	Shotgun_metagenomics	Genus	Streptococcus
1	1	FF	20.2	16SrRNA_gene	Genus	Unidentified
1	1	SF	4.27	16SrRNA_gene	Genus	Unidentified
1	1	SF	0.26	16SrRNA_gene	Genus	Veillonella
1	1	FF	0.08	16SrRNA_gene	Genus	Veillonella
1	1	SF	0.01	Shotgun_metagenomics	Genus	Veillonella
1	2	SF	45.71	16SrRNA_gene	Genus	Bacteroides
1	2	FF	31.72	16SrRNA_gene	Genus	Bacteroides
1	2	SF	78.58	Shotgun_metagenomics	Genus	Bacteroides
1	2	FF	56.41	Shotgun_metagenomics	Genus	Bacteroides
1	2	FF	0.94	16SrRNA_gene	Genus	Blautia
1	2	SF	0.59	16SrRNA_gene	Genus	Blautia
1	2	FF	5.5	Shotgun_metagenomics	Genus	Blautia
1	2	SF	0.27	Shotgun_metagenomics	Genus	Blautia
1	2	FF	0.87	Shotgun_metagenomics	Genus	Clostridium
1	2	SF	0.32	Shotgun_metagenomics	Genus	Clostridium
1	2	FF	1.42	16SrRNA_gene	Genus	Clostridium_sensu_stricto
1	2	SF	0.56	16SrRNA_gene	Genus	Clostridium_sensu_stricto
1	2	FF	0.04	16SrRNA_gene	Genus	Enterococcus
1	2	SF	0.01	16SrRNA_gene	Genus	Enterococcus
1	2	SF	0.01	16SrRNA_gene	Genus	Escherichia/Shigella
1	2	SF	4.51	16SrRNA_gene	Genus	Hungatella
1	2	FF	2.05	16SrRNA_gene	Genus	Hungatella
1	2	SF	0.01	16SrRNA_gene	Genus	Intestinibacter
1	2	FF	1.65	Shotgun_metagenomics	Genus	Lachnospiraceae_noname
1	2	SF	0.03	Shotgun_metagenomics	Genus	Lachnospiraceae_noname
1	2	FF	0.08	16SrRNA_gene	Genus	Lactobacillus
1	2	SF	0.03	16SrRNA_gene	Genus	Lactobacillus
1	2	FF	0.67	16SrRNA_gene	Genus	Lactococcus
1	2	SF	0.55	16SrRNA_gene	Genus	Lactococcus
1	2	FF	0.07	Shotgun_metagenomics	Genus	Lactococcus
1	2	SF	0.07	16SrRNA_gene	Genus	Leuconostoc
1	2	FF	0.02	16SrRNA_gene	Genus	Leuconostoc
1	2	FF	1.42	16SrRNA_gene	Genus	Other
1	2	SF	0.78	16SrRNA_gene	Genus	Other
1	2	FF	0.06	Shotgun_metagenomics	Genus	Other
1	2	SF	0.05	Shotgun_metagenomics	Genus	Other
1	2	SF	38.31	16SrRNA_gene	Genus	Parabacteroides
1	2	FF	30.6	16SrRNA_gene	Genus	Parabacteroides
1	2	FF	34.35	Shotgun_metagenomics	Genus	Parabacteroides
1	2	SF	20.73	Shotgun_metagenomics	Genus	Parabacteroides
1	2	FF	7.42	16SrRNA_gene	Genus	Streptococcus
1	2	SF	2.13	16SrRNA_gene	Genus	Streptococcus
1	2	FF	1.1	Shotgun_metagenomics	Genus	Streptococcus
1	2	SF	0.02	Shotgun_metagenomics	Genus	Streptococcus
1	2	FF	23.63	16SrRNA_gene	Genus	Unidentified
1	2	SF	6.72	16SrRNA_gene	Genus	Unidentified
2	3	FF	1.71	16SrRNA_gene	Genus	Bacteroides
2	3	SF	0.78	16SrRNA_gene	Genus	Bacteroides
2	3	FF	0.11	16SrRNA_gene	Genus	Blautia
2	3	SF	0.04	16SrRNA_gene	Genus	Blautia
2	3	FF	0.05	16SrRNA_gene	Genus	Clostridium_sensu_stricto
2	3	SF	0.04	16SrRNA_gene	Genus	Enterococcus
2	3	SF	0.01	16SrRNA_gene	Genus	Escherichia/Shigella
2	3	SF	0.09	16SrRNA_gene	Genus	Faecalibacterium
2	3	FF	0.03	16SrRNA_gene	Genus	Faecalibacterium
2	3	SF	0.06	16SrRNA_gene	Genus	Gemmiger
2	3	FF	0.02	16SrRNA_gene	Genus	Hungatella
2	3	SF	0.01	16SrRNA_gene	Genus	Intestinibacter
2	3	FF	6.46	16SrRNA_gene	Genus	Lactobacillus
2	3	SF	4.59	16SrRNA_gene	Genus	Lactobacillus
2	3	SF	0.06	16SrRNA_gene	Genus	Lactococcus
2	3	FF	0.05	16SrRNA_gene	Genus	Lactococcus
2	3	FF	48.31	16SrRNA_gene	Genus	Leuconostoc
2	3	SF	48.04	16SrRNA_gene	Genus	Leuconostoc
2	3	FF	0.2	16SrRNA_gene	Genus	Other
2	3	SF	0.8	16SrRNA_gene	Genus	Other
2	3	SF	0.45	16SrRNA_gene	Genus	Parabacteroides
2	3	FF	0.02	16SrRNA_gene	Genus	Parabacteroides
2	3	SF	0.01	16SrRNA_gene	Genus	Robinsoniella
2	3	FF	0.02	16SrRNA_gene	Genus	Roseburia
2	3	SF	0.01	16SrRNA_gene	Genus	Staphylococcus
2	3	SF	44.97	16SrRNA_gene	Genus	Streptococcus
2	3	FF	43	16SrRNA_gene	Genus	Streptococcus
2	3	SF	0.02	16SrRNA_gene	Genus	Unidentified
2	3	FF	0.02	16SrRNA_gene	Genus	Unidentified
2	3	SF	0.01	16SrRNA_gene	Genus	Veillonella
3	4	SF	0.14	16SrRNA_gene	Genus	Bacteroides
3	4	FF	0.13	16SrRNA_gene	Genus	Bacteroides
3	4	FF	3.75	16SrRNA_gene	Genus	Bifidobacterium
3	4	SF	1.66	16SrRNA_gene	Genus	Bifidobacterium
3	4	FF	3.58	Shotgun_metagenomics	Genus	Bifidobacterium
3	4	SF	1.47	Shotgun_metagenomics	Genus	Bifidobacterium
3	4	FF	4.6	16SrRNA_gene	Genus	Blautia
3	4	SF	2.65	16SrRNA_gene	Genus	Blautia
3	4	FF	2.85	Shotgun_metagenomics	Genus	Blautia
3	4	SF	0.74	Shotgun_metagenomics	Genus	Blautia
3	4	FF	13.19	Shotgun_metagenomics	Genus	Clostridium
3	4	SF	5.16	Shotgun_metagenomics	Genus	Clostridium
3	4	FF	1.58	16SrRNA_gene	Genus	Clostridium_IV
3	4	SF	1.51	16SrRNA_gene	Genus	Clostridium_IV
3	4	SF	0.14	16SrRNA_gene	Genus	Clostridium_sensu_stricto
3	4	FF	0.1	16SrRNA_gene	Genus	Clostridium_sensu_stricto
3	4	SF	3.81	16SrRNA_gene	Genus	Clostridium_XlVa
3	4	FF	3.65	16SrRNA_gene	Genus	Clostridium_XlVa
3	4	FF	2.56	16SrRNA_gene	Genus	Clostridium_XVIII
3	4	SF	1.2	16SrRNA_gene	Genus	Clostridium_XVIII
3	4	FF	4.87	Shotgun_metagenomics	Genus	Collinsella
3	4	SF	1.03	Shotgun_metagenomics	Genus	Collinsella
3	4	FF	1.52	Shotgun_metagenomics	Genus	Dialister
3	4	SF	1.26	Shotgun_metagenomics	Genus	Dialister
3	4	FF	2.94	16SrRNA_gene	Genus	Erysipelotrichaceae
3	4	SF	2.05	16SrRNA_gene	Genus	Erysipelotrichaceae
3	4	FF	0.79	Shotgun_metagenomics	Genus	Erysipelotrichaceae_noname
3	4	SF	0.1	Shotgun_metagenomics	Genus	Erysipelotrichaceae_noname
3	4	SF	0.01	16SrRNA_gene	Genus	Escherichia/Shigella
3	4	SF	19.2	16SrRNA_gene	Genus	Faecalibacterium
3	4	FF	10.92	16SrRNA_gene	Genus	Faecalibacterium
3	4	SF	6.64	Shotgun_metagenomics	Genus	Faecalibacterium
3	4	FF	3.85	Shotgun_metagenomics	Genus	Faecalibacterium
3	4	SF	1.12	Shotgun_metagenomics	Genus	Flavonifractor
3	4	FF	0.67	Shotgun_metagenomics	Genus	Flavonifractor
3	4	FF	0.39	16SrRNA_gene	Genus	Gemmiger
3	4	SF	0.14	16SrRNA_gene	Genus	Gemmiger
3	4	FF	3.19	16SrRNA_gene	Genus	Intestinibacter
3	4	SF	0.96	16SrRNA_gene	Genus	Intestinibacter
3	4	FF	1.78	Shotgun_metagenomics	Genus	Lachnospiraceae_noname
3	4	SF	0.03	Shotgun_metagenomics	Genus	Lachnospiraceae_noname
3	4	FF	0.2	16SrRNA_gene	Genus	Lactobacillus
3	4	SF	0.06	16SrRNA_gene	Genus	Lactobacillus
3	4	FF	0.11	Shotgun_metagenomics	Genus	Lactobacillus
3	4	SF	0.01	Shotgun_metagenomics	Genus	Lactobacillus
3	4	SF	14.2	16SrRNA_gene	Genus	Oscillibacter
3	4	FF	1.61	16SrRNA_gene	Genus	Oscillibacter
3	4	SF	32.46	Shotgun_metagenomics	Genus	Oscillibacter
3	4	FF	2.66	Shotgun_metagenomics	Genus	Oscillibacter
3	4	FF	30.31	16SrRNA_gene	Genus	Other
3	4	SF	27.97	16SrRNA_gene	Genus	Other
3	4	FF	1.66	Shotgun_metagenomics	Genus	Other
3	4	SF	1.29	Shotgun_metagenomics	Genus	Other
3	4	SF	0.01	16SrRNA_gene	Genus	Parabacteroides
3	4	FF	0.75	Shotgun_metagenomics	Genus	Peptostreptococcaceae_noname
3	4	SF	0.04	Shotgun_metagenomics	Genus	Peptostreptococcaceae_noname
3	4	FF	23.09	16SrRNA_gene	Genus	Roseburia
3	4	SF	16.3	16SrRNA_gene	Genus	Roseburia
3	4	FF	53.92	Shotgun_metagenomics	Genus	Roseburia
3	4	SF	11.05	Shotgun_metagenomics	Genus	Roseburia
3	4	FF	0.62	16SrRNA_gene	Genus	Ruminococcus2
3	4	SF	0.62	16SrRNA_gene	Genus	Ruminococcus2
3	4	FF	1.13	16SrRNA_gene	Genus	Streptococcus
3	4	SF	0.93	16SrRNA_gene	Genus	Streptococcus
3	4	FF	0.56	Shotgun_metagenomics	Genus	Streptococcus
3	4	SF	0.08	Shotgun_metagenomics	Genus	Streptococcus
3	4	SF	37.49	Shotgun_metagenomics	Genus	Subdoligranulum
3	4	FF	7.21	Shotgun_metagenomics	Genus	Subdoligranulum
3	4	FF	5.55	16SrRNA_gene	Genus	Unidentified
3	4	SF	3.27	16SrRNA_gene	Genus	Unidentified
3	4	FF	3.26	16SrRNA_gene	Genus	Unidentified
3	4	SF	2.94	16SrRNA_gene	Genus	Unidentified
3	4	FF	0.37	16SrRNA_gene	Genus	Unidentified
3	4	SF	0.23	16SrRNA_gene	Genus	Unidentified
3	4	FF	0.04	16SrRNA_gene	Genus	Veillonella
3	4	SF	0.03	Shotgun_metagenomics	Genus	Veillonella
3	4	FF	0.03	Shotgun_metagenomics	Genus	Veillonella
4	5	SF	19.4	Shotgun_metagenomics	Genus	Akkermansia
4	5	FF	2.38	Shotgun_metagenomics	Genus	Akkermansia
4	5	FF	92.05	Shotgun_metagenomics	Genus	Bacteroides
4	5	SF	75.42	Shotgun_metagenomics	Genus	Bacteroides
4	5	SF	0.02	Shotgun_metagenomics	Genus	Bifidobacterium
4	5	SF	2.16	Shotgun_metagenomics	Genus	Blautia
4	5	FF	0.52	Shotgun_metagenomics	Genus	Blautia
4	5	FF	3.06	Shotgun_metagenomics	Genus	Clostridium
4	5	SF	0.76	Shotgun_metagenomics	Genus	Clostridium
4	5	FF	0.45	Shotgun_metagenomics	Genus	Escherichia
4	5	SF	0.22	Shotgun_metagenomics	Genus	Escherichia
4	5	SF	0.07	Shotgun_metagenomics	Genus	Flavonifractor
4	5	FF	0.03	Shotgun_metagenomics	Genus	Flavonifractor
4	5	SF	0.06	Shotgun_metagenomics	Genus	Lachnospiraceae_noname
4	5	FF	0.02	Shotgun_metagenomics	Genus	Lachnospiraceae_noname
4	5	FF	0.09	Shotgun_metagenomics	Genus	Lactobacillus
4	5	SF	0.04	Shotgun_metagenomics	Genus	Lactobacillus
4	5	FF	0.52	Shotgun_metagenomics	Genus	Other
4	5	SF	0.76	Shotgun_metagenomics	Genus	Other
4	5	FF	0.04	Shotgun_metagenomics	Genus	Peptostreptococcaceae_noname
4	5	FF	0.21	Shotgun_metagenomics	Genus	Streptococcus
4	5	SF	0.03	Shotgun_metagenomics	Genus	Streptococcus
4	5	SF	0.3	Shotgun_metagenomics	Genus	Subdoligranulum
4	5	FF	0.11	Shotgun_metagenomics	Genus	Subdoligranulum
4	5	SF	0.74	Shotgun_metagenomics	Genus	Veillonella
4	5	FF	0.51	Shotgun_metagenomics	Genus	Veillonella
5	6	SF	0.31	16SrRNA_gene	Genus	Bacteroides
5	6	FF	0.01	Shotgun_metagenomics	Genus	Blautia
5	6	FF	37.36	Shotgun_metagenomics	Genus	Clostridium
5	6	SF	29.99	Shotgun_metagenomics	Genus	Clostridium
5	6	FF	47.63	16SrRNA_gene	Genus	Clostridium_sensu_stricto
5	6	SF	43.5	16SrRNA_gene	Genus	Clostridium_sensu_stricto
5	6	FF	3.26	16SrRNA_gene	Genus	Enterococcus
5	6	SF	2.57	16SrRNA_gene	Genus	Enterococcus
5	6	FF	13	Shotgun_metagenomics	Genus	Enterococcus
5	6	SF	8.84	Shotgun_metagenomics	Genus	Enterococcus
5	6	SF	0.01	16SrRNA_gene	Genus	Hungatella
5	6	FF	29.2	16SrRNA_gene	Genus	Intestinibacter
5	6	SF	28.36	16SrRNA_gene	Genus	Intestinibacter
5	6	FF	2.46	16SrRNA_gene	Genus	Lactobacillus
5	6	SF	2.14	16SrRNA_gene	Genus	Lactobacillus
5	6	FF	3.48	Shotgun_metagenomics	Genus	Lactobacillus
5	6	SF	2.42	Shotgun_metagenomics	Genus	Lactobacillus
5	6	FF	2.62	16SrRNA_gene	Genus	Other
5	6	SF	3.04	16SrRNA_gene	Genus	Other
5	6	FF	0.01	Shotgun_metagenomics	Genus	Other
5	6	SF	0.02	Shotgun_metagenomics	Genus	Other
5	6	SF	0.02	16SrRNA_gene	Genus	Parabacteroides
5	6	FF	18.27	Shotgun_metagenomics	Genus	Peptostreptococcaceae_noname
5	6	SF	12.1	Shotgun_metagenomics	Genus	Peptostreptococcaceae_noname
5	6	SF	0.49	Shotgun_metagenomics	Genus	Rothia
5	6	FF	0.23	Shotgun_metagenomics	Genus	Rothia
5	6	SF	11.42	16SrRNA_gene	Genus	Streptococcus
5	6	FF	8.7	16SrRNA_gene	Genus	Streptococcus
5	6	FF	13.33	Shotgun_metagenomics	Genus	Streptococcus
5	6	SF	11.8	Shotgun_metagenomics	Genus	Streptococcus
5	6	SF	0.02	16SrRNA_gene	Genus	Unidentified
5	6	SF	8.61	16SrRNA_gene	Genus	Veillonella
5	6	FF	6.13	16SrRNA_gene	Genus	Veillonella
5	6	SF	34.34	Shotgun_metagenomics	Genus	Veillonella
5	6	FF	14.32	Shotgun_metagenomics	Genus	Veillonella
6	7	SF	37.31	16SrRNA_gene	Genus	Bacteroides
6	7	FF	36.52	16SrRNA_gene	Genus	Bacteroides
6	7	FF	67.39	Shotgun_metagenomics	Genus	Bacteroides
6	7	SF	59.65	Shotgun_metagenomics	Genus	Bacteroides
6	7	FF	7.13	Shotgun_metagenomics	Genus	Barnesiella
6	7	SF	3.79	Shotgun_metagenomics	Genus	Barnesiella
6	7	FF	0.5	16SrRNA_gene	Genus	Bifidobacterium
6	7	SF	0.26	16SrRNA_gene	Genus	Bifidobacterium
6	7	SF	0.25	Shotgun_metagenomics	Genus	Bifidobacterium
6	7	FF	0.13	Shotgun_metagenomics	Genus	Bifidobacterium
6	7	FF	2.32	16SrRNA_gene	Genus	Blautia
6	7	SF	1.97	16SrRNA_gene	Genus	Blautia
6	7	FF	0.24	Shotgun_metagenomics	Genus	Blautia
6	7	SF	0.23	Shotgun_metagenomics	Genus	Blautia
6	7	SF	0.08	Shotgun_metagenomics	Genus	Clostridium
6	7	FF	0.02	Shotgun_metagenomics	Genus	Clostridium
6	7	SF	4.53	16SrRNA_gene	Genus	Clostridium_IV
6	7	FF	1.4	16SrRNA_gene	Genus	Clostridium_IV
6	7	FF	0.49	16SrRNA_gene	Genus	Clostridium_sensu_stricto
6	7	SF	0.25	16SrRNA_gene	Genus	Clostridium_sensu_stricto
6	7	SF	2.94	16SrRNA_gene	Genus	Clostridium_XlVa
6	7	FF	0.97	16SrRNA_gene	Genus	Clostridium_XlVa
6	7	SF	0.17	16SrRNA_gene	Genus	Clostridium_XVIII
6	7	FF	0.09	16SrRNA_gene	Genus	Clostridium_XVIII
6	7	FF	0.2	Shotgun_metagenomics	Genus	Collinsella
6	7	SF	0.17	Shotgun_metagenomics	Genus	Collinsella
6	7	SF	1.47	Shotgun_metagenomics	Genus	Dialister
6	7	FF	0.51	Shotgun_metagenomics	Genus	Dialister
6	7	SF	0.03	16SrRNA_gene	Genus	Enterococcus
6	7	SF	0.02	16SrRNA_gene	Genus	Erysipelotrichaceae
6	7	FF	0.04	Shotgun_metagenomics	Genus	Escherichia
6	7	FF	0.13	16SrRNA_gene	Genus	Escherichia/Shigella
6	7	SF	7.95	Shotgun_metagenomics	Genus	Eubacterium
6	7	FF	2.44	Shotgun_metagenomics	Genus	Eubacterium
6	7	FF	6.06	16SrRNA_gene	Genus	Faecalibacterium
6	7	SF	4.21	16SrRNA_gene	Genus	Faecalibacterium
6	7	SF	0.86	Shotgun_metagenomics	Genus	Faecalibacterium
6	7	FF	0.65	Shotgun_metagenomics	Genus	Faecalibacterium
6	7	SF	0.03	Shotgun_metagenomics	Genus	Flavonifractor
6	7	FF	0.15	16SrRNA_gene	Genus	Intestinibacter
6	7	SF	0.07	16SrRNA_gene	Genus	Intestinibacter
6	7	SF	0.14	Shotgun_metagenomics	Genus	Lachnospiraceae_noname
6	7	FF	0.02	Shotgun_metagenomics	Genus	Lachnospiraceae_noname
6	7	SF	3.18	16SrRNA_gene	Genus	Oscillibacter
6	7	FF	2.64	16SrRNA_gene	Genus	Oscillibacter
6	7	SF	0.5	Shotgun_metagenomics	Genus	Oscillibacter
6	7	FF	0.09	Shotgun_metagenomics	Genus	Oscillibacter
6	7	FF	21.55	16SrRNA_gene	Genus	Other
6	7	SF	16.88	16SrRNA_gene	Genus	Other
6	7	FF	4.5	Shotgun_metagenomics	Genus	Other
6	7	SF	3.41	Shotgun_metagenomics	Genus	Other
6	7	SF	6.83	16SrRNA_gene	Genus	Parabacteroides
6	7	FF	5.93	16SrRNA_gene	Genus	Parabacteroides
6	7	SF	10.74	Shotgun_metagenomics	Genus	Parabacteroides
6	7	FF	10.08	Shotgun_metagenomics	Genus	Parabacteroides
6	7	SF	5.61	16SrRNA_gene	Genus	Paraprevotella
6	7	FF	5.34	16SrRNA_gene	Genus	Paraprevotella
6	7	SF	5.03	Shotgun_metagenomics	Genus	Paraprevotella
6	7	FF	4.55	Shotgun_metagenomics	Genus	Paraprevotella
6	7	SF	8.14	16SrRNA_gene	Genus	Roseburia
6	7	FF	4.99	16SrRNA_gene	Genus	Roseburia
6	7	SF	0.92	Shotgun_metagenomics	Genus	Roseburia
6	7	FF	0.31	Shotgun_metagenomics	Genus	Roseburia
6	7	FF	0.45	16SrRNA_gene	Genus	Ruminococcus2
6	7	SF	0.08	16SrRNA_gene	Genus	Ruminococcus2
6	7	FF	0.03	16SrRNA_gene	Genus	Streptococcus
6	7	SF	4.78	Shotgun_metagenomics	Genus	Subdoligranulum
6	7	FF	1.7	Shotgun_metagenomics	Genus	Subdoligranulum
6	7	FF	5.85	16SrRNA_gene	Genus	Unidentified
6	7	FF	4.57	16SrRNA_gene	Genus	Unidentified
6	7	SF	3.91	16SrRNA_gene	Genus	Unidentified
6	7	SF	3.51	16SrRNA_gene	Genus	Unidentified
6	7	SF	0.06	16SrRNA_gene	Genus	Unidentified
6	7	FF	0.01	16SrRNA_gene	Genus	Unidentified
6	7	SF	0.04	16SrRNA_gene	Genus	Veillonella
6	7	SF	0.01	Shotgun_metagenomics	Genus	Veillonella
6	8	SF	67.82	16SrRNA_gene	Genus	Bacteroides
6	8	FF	61.3	16SrRNA_gene	Genus	Bacteroides
6	8	SF	98.89	Shotgun_metagenomics	Genus	Bacteroides
6	8	FF	95.07	Shotgun_metagenomics	Genus	Bacteroides
6	8	SF	22.8	16SrRNA_gene	Genus	Clostridium_sensu_stricto
6	8	FF	18.75	16SrRNA_gene	Genus	Clostridium_sensu_stricto
6	8	SF	0.02	16SrRNA_gene	Genus	Clostridium_XlVa
6	8	FF	0.01	16SrRNA_gene	Genus	Clostridium_XlVa
6	8	FF	13.99	16SrRNA_gene	Genus	Enterococcus
6	8	SF	5.77	16SrRNA_gene	Genus	Enterococcus
6	8	FF	4.34	Shotgun_metagenomics	Genus	Enterococcus
6	8	SF	0.9	Shotgun_metagenomics	Genus	Enterococcus
6	8	SF	0.01	16SrRNA_gene	Genus	Escherichia/Shigella
6	8	SF	0.01	16SrRNA_gene	Genus	Faecalibacterium
6	8	FF	0.01	16SrRNA_gene	Genus	Intestinibacter
6	8	FF	3.3	16SrRNA_gene	Genus	Other
6	8	SF	1.51	16SrRNA_gene	Genus	Other
6	8	FF	2.64	16SrRNA_gene	Genus	Streptococcus
6	8	SF	2.05	16SrRNA_gene	Genus	Streptococcus
6	8	FF	0.59	Shotgun_metagenomics	Genus	Streptococcus
6	8	SF	0.21	Shotgun_metagenomics	Genus	Streptococcus
6	8	SF	0.01	16SrRNA_gene	Genus	Unidentified
6	9	FF	68.61	16SrRNA_gene	Genus	Bacteroides
6	9	SF	60.21	16SrRNA_gene	Genus	Bacteroides
6	9	FF	98.21	Shotgun_metagenomics	Genus	Bacteroides
6	9	SF	97.38	Shotgun_metagenomics	Genus	Bacteroides
6	9	SF	1.67	16SrRNA_gene	Genus	Bifidobacterium
6	9	FF	1.31	16SrRNA_gene	Genus	Bifidobacterium
6	9	SF	0.17	Shotgun_metagenomics	Genus	Bifidobacterium
6	9	FF	0.14	Shotgun_metagenomics	Genus	Bifidobacterium
6	9	FF	0.18	Shotgun_metagenomics	Genus	Blautia
6	9	SF	0.11	Shotgun_metagenomics	Genus	Blautia
6	9	SF	0.01	Shotgun_metagenomics	Genus	Clostridium
6	9	SF	15.6	16SrRNA_gene	Genus	Clostridium_sensu_stricto
6	9	FF	8.58	16SrRNA_gene	Genus	Clostridium_sensu_stricto
6	9	FF	0.02	16SrRNA_gene	Genus	Clostridium_XlVa
6	9	SF	2.92	16SrRNA_gene	Genus	Enterococcus
6	9	FF	2.9	16SrRNA_gene	Genus	Enterococcus
6	9	SF	0.78	Shotgun_metagenomics	Genus	Enterococcus
6	9	FF	0.39	Shotgun_metagenomics	Genus	Enterococcus
6	9	SF	9.32	16SrRNA_gene	Genus	Intestinibacter
6	9	FF	6.7	16SrRNA_gene	Genus	Intestinibacter
6	9	SF	0.61	16SrRNA_gene	Genus	Lactobacillus
6	9	FF	0.33	16SrRNA_gene	Genus	Lactobacillus
6	9	SF	0.08	Shotgun_metagenomics	Genus	Lactobacillus
6	9	FF	0.01	Shotgun_metagenomics	Genus	Lactobacillus
6	9	SF	0.3	16SrRNA_gene	Genus	Lactococcus
6	9	FF	0.24	16SrRNA_gene	Genus	Lactococcus
6	9	SF	0.06	Shotgun_metagenomics	Genus	Lactococcus
6	9	FF	0.01	Shotgun_metagenomics	Genus	Lactococcus
6	9	FF	0.03	16SrRNA_gene	Genus	Leuconostoc
6	9	SF	0.02	16SrRNA_gene	Genus	Leuconostoc
6	9	FF	3.07	16SrRNA_gene	Genus	Other
6	9	SF	4.73	16SrRNA_gene	Genus	Other
6	9	SF	0.01	Shotgun_metagenomics	Genus	Parabacteroides
6	9	SF	0.37	Shotgun_metagenomics	Genus	Peptostreptococcaceae_noname
6	9	FF	0.05	Shotgun_metagenomics	Genus	Peptostreptococcaceae_noname
6	9	FF	1.78	16SrRNA_gene	Genus	Ruminococcus2
6	9	SF	1.07	16SrRNA_gene	Genus	Ruminococcus2
6	9	SF	1.35	16SrRNA_gene	Genus	Streptococcus
6	9	FF	1.08	16SrRNA_gene	Genus	Streptococcus
6	9	SF	0.19	Shotgun_metagenomics	Genus	Streptococcus
6	9	FF	0.06	Shotgun_metagenomics	Genus	Streptococcus
6	9	SF	0.09	16SrRNA_gene	Genus	Unidentified
6	9	FF	0.08	16SrRNA_gene	Genus	Unidentified
6	9	FF	5.26	16SrRNA_gene	Genus	Veillonella
6	9	SF	2.12	16SrRNA_gene	Genus	Veillonella
6	9	FF	0.95	Shotgun_metagenomics	Genus	Veillonella
6	9	SF	0.85	Shotgun_metagenomics	Genus	Veillonella
7	10	FF	28.86	16SrRNA_gene	Genus	Bacteroides
7	10	SF	28.39	16SrRNA_gene	Genus	Bacteroides
7	10	FF	2.73	16SrRNA_gene	Genus	Blautia
7	10	SF	2.65	16SrRNA_gene	Genus	Blautia
7	10	SF	8.7	16SrRNA_gene	Genus	Clostridium_IV
7	10	FF	7.73	16SrRNA_gene	Genus	Clostridium_IV
7	10	FF	0.63	16SrRNA_gene	Genus	Clostridium_XlVa
7	10	SF	0.58	16SrRNA_gene	Genus	Clostridium_XlVa
7	10	FF	0.09	16SrRNA_gene	Genus	Clostridium_XVIII
7	10	SF	0.05	16SrRNA_gene	Genus	Clostridium_XVIII
7	10	FF	0.15	16SrRNA_gene	Genus	Erysipelotrichaceae
7	10	SF	0.09	16SrRNA_gene	Genus	Erysipelotrichaceae
7	10	FF	0.33	16SrRNA_gene	Genus	Escherichia/Shigella
7	10	SF	0.18	16SrRNA_gene	Genus	Escherichia/Shigella
7	10	FF	0.4	16SrRNA_gene	Genus	Faecalibacterium
7	10	SF	0.06	16SrRNA_gene	Genus	Faecalibacterium
7	10	SF	13.08	16SrRNA_gene	Genus	Gemmiger
7	10	FF	8.7	16SrRNA_gene	Genus	Gemmiger
7	10	SF	0.09	16SrRNA_gene	Genus	Hungatella
7	10	FF	0.05	16SrRNA_gene	Genus	Hungatella
7	10	SF	0.52	16SrRNA_gene	Genus	Oscillibacter
7	10	FF	0.33	16SrRNA_gene	Genus	Oscillibacter
7	10	FF	29.79	16SrRNA_gene	Genus	Other
7	10	SF	25.37	16SrRNA_gene	Genus	Other
7	10	FF	7.34	16SrRNA_gene	Genus	Parabacteroides
7	10	SF	5.47	16SrRNA_gene	Genus	Parabacteroides
7	10	FF	6.69	16SrRNA_gene	Genus	Paraprevotella
7	10	SF	5.49	16SrRNA_gene	Genus	Paraprevotella
7	10	SF	0.13	16SrRNA_gene	Genus	Roseburia
7	10	FF	0.01	16SrRNA_gene	Genus	Streptococcus
7	10	SF	4.11	16SrRNA_gene	Genus	Unidentified
7	10	FF	3.41	16SrRNA_gene	Genus	Unidentified
7	10	SF	2.77	16SrRNA_gene	Genus	Unidentified
7	10	SF	2.27	16SrRNA_gene	Genus	Unidentified
7	10	FF	2.01	16SrRNA_gene	Genus	Unidentified
7	10	FF	0.76	16SrRNA_gene	Genus	Unidentified
8	11	SF	3.55	16SrRNA_gene	Genus	Bacteroides
8	11	FF	1	16SrRNA_gene	Genus	Bacteroides
8	11	FF	1.09	16SrRNA_gene	Genus	Blautia
8	11	SF	0.91	16SrRNA_gene	Genus	Blautia
8	11	SF	1.94	16SrRNA_gene	Genus	Clostridium_IV
8	11	FF	0.13	16SrRNA_gene	Genus	Clostridium_IV
8	11	SF	0.11	16SrRNA_gene	Genus	Clostridium_sensu_stricto
8	11	FF	0.02	16SrRNA_gene	Genus	Clostridium_sensu_stricto
8	11	FF	0.03	16SrRNA_gene	Genus	Clostridium_XI
8	11	SF	18.9	16SrRNA_gene	Genus	Clostridium_XlVa
8	11	FF	2.62	16SrRNA_gene	Genus	Clostridium_XlVa
8	11	SF	0.07	16SrRNA_gene	Genus	Enterococcus
8	11	FF	0.01	16SrRNA_gene	Genus	Enterococcus
8	11	FF	0.14	16SrRNA_gene	Genus	Erysipelotrichaceae
8	11	SF	0.08	16SrRNA_gene	Genus	Erysipelotrichaceae
8	11	SF	0.98	16SrRNA_gene	Genus	Escherichia/Shigella
8	11	FF	0.44	16SrRNA_gene	Genus	Escherichia/Shigella
8	11	FF	0.04	16SrRNA_gene	Genus	Faecalibacterium
8	11	FF	0.03	16SrRNA_gene	Genus	Gemmiger
8	11	SF	0.1	16SrRNA_gene	Genus	Hungatella
8	11	SF	0.01	16SrRNA_gene	Genus	Intestinibacter
8	11	FF	8.89	16SrRNA_gene	Genus	Lactobacillus
8	11	SF	4.01	16SrRNA_gene	Genus	Lactobacillus
8	11	SF	5.79	16SrRNA_gene	Genus	Lactococcus
8	11	FF	0.27	16SrRNA_gene	Genus	Lactococcus
8	11	SF	0.37	16SrRNA_gene	Genus	Leuconostoc
8	11	FF	0.3	16SrRNA_gene	Genus	Leuconostoc
8	11	SF	0.2	16SrRNA_gene	Genus	Oscillibacter
8	11	FF	7.57	16SrRNA_gene	Genus	Other
8	11	SF	11.53	16SrRNA_gene	Genus	Other
8	11	SF	0.77	16SrRNA_gene	Genus	Parabacteroides
8	11	SF	0.08	16SrRNA_gene	Genus	Roseburia
8	11	FF	0.08	16SrRNA_gene	Genus	Roseburia
8	11	SF	0.31	16SrRNA_gene	Genus	Ruminococcus2
8	11	FF	0.13	16SrRNA_gene	Genus	Ruminococcus2
8	11	SF	6.23	16SrRNA_gene	Genus	Staphylococcus
8	11	FF	2.76	16SrRNA_gene	Genus	Staphylococcus
8	11	FF	72.04	16SrRNA_gene	Genus	Streptococcus
8	11	SF	40.05	16SrRNA_gene	Genus	Streptococcus
8	11	SF	2.81	16SrRNA_gene	Genus	Unidentified
8	11	FF	2.04	16SrRNA_gene	Genus	Unidentified
8	11	FF	0.25	16SrRNA_gene	Genus	Unidentified
8	11	SF	0.11	16SrRNA_gene	Genus	Unidentified
8	11	FF	0.05	16SrRNA_gene	Genus	Unidentified
8	11	SF	1.09	16SrRNA_gene	Genus	Veillonella
8	11	FF	0.07	16SrRNA_gene	Genus	Veillonella
9	12	FF	0.19	16SrRNA_gene	Genus	Bacteroides
9	12	SF	0.12	16SrRNA_gene	Genus	Bacteroides
9	12	SF	0.01	16SrRNA_gene	Genus	Bifidobacterium
9	12	FF	0.02	Shotgun_metagenomics	Genus	Bifidobacterium
9	12	FF	28.87	Shotgun_metagenomics	Genus	Blautia
9	12	SF	24.25	Shotgun_metagenomics	Genus	Blautia
9	12	FF	30.83	Shotgun_metagenomics	Genus	Clostridium
9	12	SF	28.96	Shotgun_metagenomics	Genus	Clostridium
9	12	FF	1.03	16SrRNA_gene	Genus	Clostridium_IV
9	12	SF	0.11	16SrRNA_gene	Genus	Clostridium_IV
9	12	SF	0.06	16SrRNA_gene	Genus	Clostridium_sensu_stricto
9	12	SF	1.02	16SrRNA_gene	Genus	Enterococcus
9	12	FF	0.62	16SrRNA_gene	Genus	Enterococcus
9	12	FF	1.02	Shotgun_metagenomics	Genus	Enterococcus
9	12	SF	0.87	Shotgun_metagenomics	Genus	Enterococcus
9	12	FF	5.38	16SrRNA_gene	Genus	Erysipelotrichaceae
9	12	SF	5.32	16SrRNA_gene	Genus	Erysipelotrichaceae
9	12	FF	0.37	Shotgun_metagenomics	Genus	Erysipelotrichaceae_noname
9	12	SF	0.26	Shotgun_metagenomics	Genus	Erysipelotrichaceae_noname
9	12	SF	39.72	Shotgun_metagenomics	Genus	Escherichia
9	12	FF	27.9	Shotgun_metagenomics	Genus	Escherichia
9	12	SF	28.55	16SrRNA_gene	Genus	Escherichia/Shigella
9	12	FF	20.13	16SrRNA_gene	Genus	Escherichia/Shigella
9	12	SF	0.03	16SrRNA_gene	Genus	Faecalibacterium
9	12	FF	4.88	Shotgun_metagenomics	Genus	Flavonifractor
9	12	SF	2.47	Shotgun_metagenomics	Genus	Flavonifractor
9	12	FF	21.49	16SrRNA_gene	Genus	Hungatella
9	12	SF	17.22	16SrRNA_gene	Genus	Hungatella
9	12	FF	4.68	Shotgun_metagenomics	Genus	Lachnospiraceae_noname
9	12	SF	3	Shotgun_metagenomics	Genus	Lachnospiraceae_noname
9	12	FF	0.2	16SrRNA_gene	Genus	Lactobacillus
9	12	SF	0.05	16SrRNA_gene	Genus	Lactobacillus
9	12	FF	0.12	Shotgun_metagenomics	Genus	Lactobacillus
9	12	SF	0.02	Shotgun_metagenomics	Genus	Lactobacillus
9	12	FF	0.72	16SrRNA_gene	Genus	Lactococcus
9	12	SF	0.29	16SrRNA_gene	Genus	Lactococcus
9	12	FF	0.33	Shotgun_metagenomics	Genus	Lactococcus
9	12	SF	0.12	Shotgun_metagenomics	Genus	Lactococcus
9	12	FF	0.1	16SrRNA_gene	Genus	Leuconostoc
9	12	SF	0.03	16SrRNA_gene	Genus	Leuconostoc
9	12	FF	0.06	Shotgun_metagenomics	Genus	Leuconostoc
9	12	SF	0.01	Shotgun_metagenomics	Genus	Leuconostoc
9	12	FF	5.71	16SrRNA_gene	Genus	Other
9	12	SF	4.63	16SrRNA_gene	Genus	Other
9	12	FF	0.02	Shotgun_metagenomics	Genus	Other
9	12	SF	0.04	Shotgun_metagenomics	Genus	Other
9	12	FF	8.68	16SrRNA_gene	Genus	Ruminococcus2
9	12	SF	8.15	16SrRNA_gene	Genus	Ruminococcus2
9	12	FF	1.89	16SrRNA_gene	Genus	Streptococcus
9	12	SF	0.82	16SrRNA_gene	Genus	Streptococcus
9	12	FF	0.91	Shotgun_metagenomics	Genus	Streptococcus
9	12	SF	0.28	Shotgun_metagenomics	Genus	Streptococcus
9	12	FF	21.25	16SrRNA_gene	Genus	Unidentified
9	12	SF	20.54	16SrRNA_gene	Genus	Unidentified
9	12	SF	12.4	16SrRNA_gene	Genus	Unidentified
9	12	FF	11.64	16SrRNA_gene	Genus	Unidentified
9	12	FF	0.95	16SrRNA_gene	Genus	Unidentified
9	12	SF	0.63	16SrRNA_gene	Genus	Unidentified
9	13	FF	0.23	16SrRNA_gene	Genus	Bacteroides
9	13	SF	0.08	16SrRNA_gene	Genus	Bacteroides
9	13	SF	0.01	16SrRNA_gene	Genus	Clostridium_XlVa
9	13	SF	0.03	16SrRNA_gene	Genus	Enterococcus
9	13	FF	0.02	16SrRNA_gene	Genus	Enterococcus
9	13	FF	13.21	16SrRNA_gene	Genus	Erysipelotrichaceae
9	13	SF	8.91	16SrRNA_gene	Genus	Erysipelotrichaceae
9	13	FF	0.04	Shotgun_metagenomics	Genus	Erysipelotrichaceae_noname
9	13	SF	0.01	Shotgun_metagenomics	Genus	Erysipelotrichaceae_noname
9	13	FF	99.92	Shotgun_metagenomics	Genus	Escherichia
9	13	SF	99.9	Shotgun_metagenomics	Genus	Escherichia
9	13	SF	82.74	16SrRNA_gene	Genus	Escherichia/Shigella
9	13	FF	74.44	16SrRNA_gene	Genus	Escherichia/Shigella
9	13	FF	0.02	16SrRNA_gene	Genus	Gemmiger
9	13	SF	0.01	16SrRNA_gene	Genus	Hungatella
9	13	SF	0.12	16SrRNA_gene	Genus	Lactobacillus
9	13	FF	0.06	16SrRNA_gene	Genus	Lactobacillus
9	13	SF	0.01	16SrRNA_gene	Genus	Leuconostoc
9	13	FF	0.04	16SrRNA_gene	Genus	Other
9	13	SF	0.16	16SrRNA_gene	Genus	Other
9	13	FF	0.04	Shotgun_metagenomics	Genus	Other
9	13	SF	0.09	Shotgun_metagenomics	Genus	Other
9	13	SF	0.01	16SrRNA_gene	Genus	Parabacteroides
9	13	SF	0.01	16SrRNA_gene	Genus	Staphylococcus
9	13	SF	0.22	16SrRNA_gene	Genus	Streptococcus
9	13	FF	0.18	16SrRNA_gene	Genus	Streptococcus
9	13	FF	11.8	16SrRNA_gene	Genus	Unidentified
9	13	SF	7.69	16SrRNA_gene	Genus	Unidentified
9	14	SF	0.09	16SrRNA_gene	Genus	Bacteroides
9	14	FF	0.05	16SrRNA_gene	Genus	Bacteroides
9	14	FF	0.05	16SrRNA_gene	Genus	Clostridium_sensu_stricto
9	14	FF	0.07	16SrRNA_gene	Genus	Enterococcus
9	14	SF	0.06	16SrRNA_gene	Genus	Enterococcus
9	14	SF	34.08	16SrRNA_gene	Genus	Erysipelotrichaceae
9	14	FF	28.66	16SrRNA_gene	Genus	Erysipelotrichaceae
9	14	SF	7.65	Shotgun_metagenomics	Genus	Erysipelotrichaceae_noname
9	14	FF	5.79	Shotgun_metagenomics	Genus	Erysipelotrichaceae_noname
9	14	SF	0.42	Shotgun_metagenomics	Genus	Escherichia
9	14	SF	0.25	16SrRNA_gene	Genus	Escherichia/Shigella
9	14	FF	0.05	16SrRNA_gene	Genus	Escherichia/Shigella
9	14	FF	3.4	16SrRNA_gene	Genus	Lactobacillus
9	14	SF	0.81	16SrRNA_gene	Genus	Lactobacillus
9	14	FF	2.14	Shotgun_metagenomics	Genus	Lactobacillus
9	14	SF	0.61	Shotgun_metagenomics	Genus	Lactobacillus
9	14	FF	29.43	16SrRNA_gene	Genus	Lactococcus
9	14	SF	26.7	16SrRNA_gene	Genus	Lactococcus
9	14	FF	49.52	Shotgun_metagenomics	Genus	Lactococcus
9	14	SF	49.44	Shotgun_metagenomics	Genus	Lactococcus
9	14	FF	16.72	16SrRNA_gene	Genus	Leuconostoc
9	14	SF	10.3	16SrRNA_gene	Genus	Leuconostoc
9	14	FF	37.52	Shotgun_metagenomics	Genus	Leuconostoc
9	14	SF	32.9	Shotgun_metagenomics	Genus	Leuconostoc
9	14	FF	1.33	16SrRNA_gene	Genus	Other
9	14	SF	4.57	16SrRNA_gene	Genus	Other
9	14	SF	3.6	Shotgun_metagenomics	Genus	Other
9	14	SF	0.5	Shotgun_metagenomics	Genus	Rothia
9	14	FF	0.04	16SrRNA_gene	Genus	Staphylococcus
9	14	SF	0.01	16SrRNA_gene	Genus	Staphylococcus
9	14	SF	2.16	16SrRNA_gene	Genus	Streptococcus
9	14	FF	1.73	16SrRNA_gene	Genus	Streptococcus
9	14	FF	5.03	Shotgun_metagenomics	Genus	Streptococcus
9	14	SF	4.9	Shotgun_metagenomics	Genus	Streptococcus
9	14	SF	20.97	16SrRNA_gene	Genus	Unidentified
9	14	FF	18.47	16SrRNA_gene	Genus	Unidentified
10	15	SF	56.59	16SrRNA_gene	Genus	Bacteroides
10	15	FF	29.47	16SrRNA_gene	Genus	Bacteroides
10	15	SF	72.2	Shotgun_metagenomics	Genus	Bacteroides
10	15	FF	13.73	Shotgun_metagenomics	Genus	Bacteroides
10	15	FF	4.62	16SrRNA_gene	Genus	Bifidobacterium
10	15	SF	1.25	16SrRNA_gene	Genus	Bifidobacterium
10	15	FF	8.27	Shotgun_metagenomics	Genus	Bifidobacterium
10	15	SF	2.13	Shotgun_metagenomics	Genus	Bifidobacterium
10	15	FF	3.21	16SrRNA_gene	Genus	Blautia
10	15	SF	1.03	16SrRNA_gene	Genus	Blautia
10	15	FF	9.96	Shotgun_metagenomics	Genus	Blautia
10	15	SF	1.6	Shotgun_metagenomics	Genus	Blautia
10	15	FF	2.72	Shotgun_metagenomics	Genus	Clostridium
10	15	SF	0.76	Shotgun_metagenomics	Genus	Clostridium
10	15	FF	1.23	16SrRNA_gene	Genus	Clostridium_IV
10	15	SF	0.31	16SrRNA_gene	Genus	Clostridium_IV
10	15	SF	0.01	16SrRNA_gene	Genus	Clostridium_sensu_stricto
10	15	SF	1.37	16SrRNA_gene	Genus	Clostridium_XlVa
10	15	FF	1.06	16SrRNA_gene	Genus	Clostridium_XlVa
10	15	FF	7.8	16SrRNA_gene	Genus	Clostridium_XVIII
10	15	SF	2.96	16SrRNA_gene	Genus	Clostridium_XVIII
10	15	FF	0.01	Shotgun_metagenomics	Genus	Collinsella
10	15	FF	5.14	Shotgun_metagenomics	Genus	Dialister
10	15	SF	1.38	Shotgun_metagenomics	Genus	Dialister
10	15	FF	0.04	16SrRNA_gene	Genus	Enterococcus
10	15	SF	0.01	16SrRNA_gene	Genus	Enterococcus
10	15	FF	0.36	16SrRNA_gene	Genus	Erysipelotrichaceae
10	15	SF	0.11	16SrRNA_gene	Genus	Erysipelotrichaceae
10	15	FF	0.76	Shotgun_metagenomics	Genus	Erysipelotrichaceae_noname
10	15	SF	0.04	Shotgun_metagenomics	Genus	Erysipelotrichaceae_noname
10	15	SF	0.11	Shotgun_metagenomics	Genus	Escherichia
10	15	FF	0.09	Shotgun_metagenomics	Genus	Escherichia
10	15	FF	0.09	16SrRNA_gene	Genus	Escherichia/Shigella
10	15	SF	0.07	16SrRNA_gene	Genus	Escherichia/Shigella
10	15	FF	11.18	Shotgun_metagenomics	Genus	Eubacterium
10	15	SF	2.7	Shotgun_metagenomics	Genus	Eubacterium
10	15	FF	11.24	16SrRNA_gene	Genus	Faecalibacterium
10	15	SF	7.45	16SrRNA_gene	Genus	Faecalibacterium
10	15	FF	17.86	Shotgun_metagenomics	Genus	Faecalibacterium
10	15	SF	8.45	Shotgun_metagenomics	Genus	Faecalibacterium
10	15	FF	0.36	Shotgun_metagenomics	Genus	Flavonifractor
10	15	SF	0.26	Shotgun_metagenomics	Genus	Flavonifractor
10	15	FF	5.06	16SrRNA_gene	Genus	Gemmiger
10	15	SF	2.56	16SrRNA_gene	Genus	Gemmiger
10	15	SF	0.04	16SrRNA_gene	Genus	Hungatella
10	15	FF	0.84	16SrRNA_gene	Genus	Intestinibacter
10	15	SF	0.17	16SrRNA_gene	Genus	Intestinibacter
10	15	FF	1.25	Shotgun_metagenomics	Genus	Lachnospiraceae_noname
10	15	SF	0.37	Shotgun_metagenomics	Genus	Lachnospiraceae_noname
10	15	FF	0.09	16SrRNA_gene	Genus	Lactococcus
10	15	FF	0.13	Shotgun_metagenomics	Genus	Lactococcus
10	15	SF	0.86	16SrRNA_gene	Genus	Oscillibacter
10	15	FF	0.12	16SrRNA_gene	Genus	Oscillibacter
10	15	SF	3.07	Shotgun_metagenomics	Genus	Oscillibacter
10	15	FF	0.58	Shotgun_metagenomics	Genus	Oscillibacter
10	15	FF	20.38	16SrRNA_gene	Genus	Other
10	15	SF	17.86	16SrRNA_gene	Genus	Other
10	15	FF	4.99	Shotgun_metagenomics	Genus	Other
10	15	SF	1.12	Shotgun_metagenomics	Genus	Other
10	15	FF	0.98	Shotgun_metagenomics	Genus	Peptostreptococcaceae_noname
10	15	SF	0.01	Shotgun_metagenomics	Genus	Peptostreptococcaceae_noname
10	15	FF	4.25	16SrRNA_gene	Genus	Roseburia
10	15	SF	3.2	16SrRNA_gene	Genus	Roseburia
10	15	FF	4.83	Shotgun_metagenomics	Genus	Roseburia
10	15	SF	2.5	Shotgun_metagenomics	Genus	Roseburia
10	15	FF	11.09	Shotgun_metagenomics	Genus	Ruminococcus
10	15	FF	2.77	16SrRNA_gene	Genus	Ruminococcus2
10	15	SF	1.06	16SrRNA_gene	Genus	Ruminococcus2
10	15	FF	0.46	16SrRNA_gene	Genus	Streptococcus
10	15	SF	0.03	16SrRNA_gene	Genus	Streptococcus
10	15	FF	0.81	Shotgun_metagenomics	Genus	Streptococcus
10	15	FF	5.23	Shotgun_metagenomics	Genus	Subdoligranulum
10	15	SF	3.3	Shotgun_metagenomics	Genus	Subdoligranulum
10	15	FF	6.24	16SrRNA_gene	Genus	Unidentified
10	15	SF	2.55	16SrRNA_gene	Genus	Unidentified
10	15	SF	0.41	16SrRNA_gene	Genus	Unidentified
10	15	FF	0.39	16SrRNA_gene	Genus	Unidentified
10	15	FF	0.29	16SrRNA_gene	Genus	Unidentified
10	15	SF	0.08	16SrRNA_gene	Genus	Unidentified
10	15	SF	0.02	16SrRNA_gene	Genus	Veillonella
10	15	FF	0.02	Shotgun_metagenomics	Genus	Veillonella
10	15	SF	0.01	Shotgun_metagenomics	Genus	Veillonella
11	16	FF	64.15	16SrRNA_gene	Genus	Bacteroides
11	16	SF	62.6	16SrRNA_gene	Genus	Bacteroides
11	16	SF	98.51	Shotgun_metagenomics	Genus	Bacteroides
11	16	FF	97.95	Shotgun_metagenomics	Genus	Bacteroides
11	16	FF	10.68	16SrRNA_gene	Genus	Blautia
11	16	SF	3.78	16SrRNA_gene	Genus	Blautia
11	16	FF	0.38	Shotgun_metagenomics	Genus	Blautia
11	16	SF	0.14	Shotgun_metagenomics	Genus	Blautia
11	16	SF	0.33	Shotgun_metagenomics	Genus	Clostridium
11	16	FF	0.29	Shotgun_metagenomics	Genus	Clostridium
11	16	FF	0.87	16SrRNA_gene	Genus	Clostridium_IV
11	16	SF	0.29	16SrRNA_gene	Genus	Clostridium_IV
11	16	FF	2.45	16SrRNA_gene	Genus	Clostridium_XlVa
11	16	SF	0.76	16SrRNA_gene	Genus	Clostridium_XlVa
11	16	FF	3.33	16SrRNA_gene	Genus	Clostridium_XVIII
11	16	SF	2.3	16SrRNA_gene	Genus	Clostridium_XVIII
11	16	FF	0.03	16SrRNA_gene	Genus	Enterococcus
11	16	SF	0.01	16SrRNA_gene	Genus	Enterococcus
11	16	SF	7.76	16SrRNA_gene	Genus	Erysipelotrichaceae
11	16	FF	5.15	16SrRNA_gene	Genus	Erysipelotrichaceae
11	16	SF	0.5	Shotgun_metagenomics	Genus	Erysipelotrichaceae_noname
11	16	FF	0.45	Shotgun_metagenomics	Genus	Erysipelotrichaceae_noname
11	16	FF	0.01	16SrRNA_gene	Genus	Escherichia/Shigella
11	16	SF	0.01	16SrRNA_gene	Genus	Escherichia/Shigella
11	16	FF	0.07	Shotgun_metagenomics	Genus	Flavonifractor
11	16	SF	0.05	Shotgun_metagenomics	Genus	Flavonifractor
11	16	SF	2.22	16SrRNA_gene	Genus	Hungatella
11	16	FF	1.69	16SrRNA_gene	Genus	Hungatella
11	16	FF	0.62	16SrRNA_gene	Genus	Intestinibacter
11	16	SF	0.09	16SrRNA_gene	Genus	Intestinibacter
11	16	FF	0.06	Shotgun_metagenomics	Genus	Lachnospiraceae_noname
11	16	SF	0.04	Shotgun_metagenomics	Genus	Lachnospiraceae_noname
11	16	FF	0.19	16SrRNA_gene	Genus	Lactobacillus
11	16	SF	0.04	16SrRNA_gene	Genus	Lactobacillus
11	16	SF	0.04	16SrRNA_gene	Genus	Lactococcus
11	16	FF	0.03	16SrRNA_gene	Genus	Lactococcus
11	16	FF	0.01	16SrRNA_gene	Genus	Leuconostoc
11	16	SF	0.01	16SrRNA_gene	Genus	Leuconostoc
11	16	FF	4.95	16SrRNA_gene	Genus	Other
11	16	SF	17.75	16SrRNA_gene	Genus	Other
11	16	FF	0.56	Shotgun_metagenomics	Genus	Other
11	16	SF	0.41	Shotgun_metagenomics	Genus	Other
11	16	SF	0.01	16SrRNA_gene	Genus	Parabacteroides
11	16	FF	0.36	16SrRNA_gene	Genus	Robinsoniella
11	16	SF	0.17	16SrRNA_gene	Genus	Robinsoniella
11	16	FF	0.1	16SrRNA_gene	Genus	Ruminococcus2
11	16	SF	0.09	16SrRNA_gene	Genus	Ruminococcus2
11	16	FF	2.3	16SrRNA_gene	Genus	Streptococcus
11	16	SF	0.37	16SrRNA_gene	Genus	Streptococcus
11	16	FF	0.23	Shotgun_metagenomics	Genus	Streptococcus
11	16	SF	0.01	Shotgun_metagenomics	Genus	Streptococcus
11	16	FF	2.97	16SrRNA_gene	Genus	Unidentified
11	16	SF	1.7	16SrRNA_gene	Genus	Unidentified
11	16	FF	0.04	16SrRNA_gene	Genus	Unidentified
11	16	FF	0.07	16SrRNA_gene	Genus	Veillonella
11	16	SF	0.02	16SrRNA_gene	Genus	Veillonella
11	17	SF	1.7	16SrRNA_gene	Genus	Bacteroides
11	17	FF	1.36	16SrRNA_gene	Genus	Bacteroides
11	17	FF	0.04	16SrRNA_gene	Genus	Bifidobacterium
11	17	SF	0.04	16SrRNA_gene	Genus	Bifidobacterium
11	17	FF	0.14	16SrRNA_gene	Genus	Blautia
11	17	SF	0.07	16SrRNA_gene	Genus	Blautia
11	17	SF	0.2	16SrRNA_gene	Genus	Clostridium_IV
11	17	FF	0.04	16SrRNA_gene	Genus	Clostridium_IV
11	17	SF	0.33	16SrRNA_gene	Genus	Clostridium_XlVa
11	17	FF	0.19	16SrRNA_gene	Genus	Clostridium_XlVa
11	17	SF	0.26	16SrRNA_gene	Genus	Clostridium_XVIII
11	17	FF	0.15	16SrRNA_gene	Genus	Clostridium_XVIII
11	17	FF	0.03	16SrRNA_gene	Genus	Enterococcus
11	17	SF	0.02	16SrRNA_gene	Genus	Enterococcus
11	17	SF	0.17	16SrRNA_gene	Genus	Erysipelotrichaceae
11	17	SF	0.01	16SrRNA_gene	Genus	Escherichia/Shigella
11	17	SF	0.03	16SrRNA_gene	Genus	Faecalibacterium
11	17	FF	0.04	16SrRNA_gene	Genus	Gemmiger
11	17	SF	0.02	16SrRNA_gene	Genus	Gemmiger
11	17	SF	0.16	16SrRNA_gene	Genus	Hungatella
11	17	SF	0.51	16SrRNA_gene	Genus	Lactobacillus
11	17	FF	0.47	16SrRNA_gene	Genus	Lactobacillus
11	17	SF	0.01	16SrRNA_gene	Genus	Leuconostoc
11	17	FF	11.06	16SrRNA_gene	Genus	Other
11	17	SF	15.95	16SrRNA_gene	Genus	Other
11	17	FF	0.07	16SrRNA_gene	Genus	Parabacteroides
11	17	FF	0.05	16SrRNA_gene	Genus	Roseburia
11	17	SF	0.01	16SrRNA_gene	Genus	Roseburia
11	17	SF	0.14	16SrRNA_gene	Genus	Ruminococcus2
11	17	FF	3.31	16SrRNA_gene	Genus	Staphylococcus
11	17	SF	2.93	16SrRNA_gene	Genus	Staphylococcus
11	17	FF	82.72	16SrRNA_gene	Genus	Streptococcus
11	17	SF	76.95	16SrRNA_gene	Genus	Streptococcus
11	17	FF	0.19	16SrRNA_gene	Genus	Unidentified
11	17	SF	0.14	16SrRNA_gene	Genus	Unidentified
11	17	SF	0.04	16SrRNA_gene	Genus	Unidentified
11	17	SF	0.31	16SrRNA_gene	Genus	Veillonella
11	17	FF	0.14	16SrRNA_gene	Genus	Veillonella
12	18	SF	0.13	16SrRNA_gene	Genus	Bacteroides
12	18	FF	0.05	16SrRNA_gene	Genus	Bacteroides
12	18	SF	0.01	16SrRNA_gene	Genus	Clostridium_XlVa
12	18	FF	87.87	16SrRNA_gene	Genus	Enterococcus
12	18	SF	86.82	16SrRNA_gene	Genus	Enterococcus
12	18	SF	98.15	Shotgun_metagenomics	Genus	Enterococcus
12	18	FF	93.27	Shotgun_metagenomics	Genus	Enterococcus
12	18	SF	0.01	16SrRNA_gene	Genus	Escherichia/Shigella
12	18	SF	0.01	16SrRNA_gene	Genus	Leuconostoc
12	18	FF	0.34	16SrRNA_gene	Genus	Other
12	18	SF	0.33	16SrRNA_gene	Genus	Other
12	18	SF	0.04	16SrRNA_gene	Genus	Parabacteroides
12	18	FF	0.01	16SrRNA_gene	Genus	Parabacteroides
12	18	SF	12.62	16SrRNA_gene	Genus	Staphylococcus
12	18	FF	11.73	16SrRNA_gene	Genus	Staphylococcus
12	18	FF	6.73	Shotgun_metagenomics	Genus	Staphylococcus
12	18	SF	1.85	Shotgun_metagenomics	Genus	Staphylococcus
12	18	SF	0.02	16SrRNA_gene	Genus	Streptococcus
13	19	SF	0.06	Shotgun_metagenomics	Genus	Bacteroides
13	19	FF	96.78	Shotgun_metagenomics	Genus	Enterococcus
13	19	SF	57.73	Shotgun_metagenomics	Genus	Enterococcus
13	19	SF	4.02	Shotgun_metagenomics	Genus	Lactobacillus
13	19	FF	0.27	Shotgun_metagenomics	Genus	Lactobacillus
13	19	SF	0.11	Shotgun_metagenomics	Genus	Leuconostoc
13	19	SF	2.94	Shotgun_metagenomics	Genus	Other
13	19	SF	0.01	Shotgun_metagenomics	Genus	Parabacteroides
13	19	SF	2.94	Shotgun_metagenomics	Genus	Pseudomonas
13	19	FF	0.04	Shotgun_metagenomics	Genus	Pseudomonas
13	19	SF	9.07	Shotgun_metagenomics	Genus	Rothia
13	19	FF	0.05	Shotgun_metagenomics	Genus	Rothia
13	19	SF	5.52	Shotgun_metagenomics	Genus	Staphylococcus
13	19	FF	0.53	Shotgun_metagenomics	Genus	Staphylococcus
13	19	SF	17.59	Shotgun_metagenomics	Genus	Streptococcus
13	19	FF	2.33	Shotgun_metagenomics	Genus	Streptococcus
14	20	SF	0.28	16SrRNA_gene	Genus	Bacteroides
14	20	SF	1.06	16SrRNA_gene	Genus	Bifidobacterium
14	20	FF	0.5	16SrRNA_gene	Genus	Bifidobacterium
14	20	SF	1.42	Shotgun_metagenomics	Genus	Bifidobacterium
14	20	FF	0.23	Shotgun_metagenomics	Genus	Bifidobacterium
14	20	FF	35.03	Shotgun_metagenomics	Genus	Clostridium
14	20	SF	19.12	Shotgun_metagenomics	Genus	Clostridium
14	20	SF	62.49	16SrRNA_gene	Genus	Clostridium_sensu_stricto
14	20	FF	55.18	16SrRNA_gene	Genus	Clostridium_sensu_stricto
14	20	SF	2.66	16SrRNA_gene	Genus	Clostridium_XlVa
14	20	FF	1.28	16SrRNA_gene	Genus	Clostridium_XlVa
14	20	FF	13.83	16SrRNA_gene	Genus	Enterococcus
14	20	SF	10.62	16SrRNA_gene	Genus	Enterococcus
14	20	SF	56.89	Shotgun_metagenomics	Genus	Enterococcus
14	20	FF	45.29	Shotgun_metagenomics	Genus	Enterococcus
14	20	FF	1.37	Shotgun_metagenomics	Genus	Erysipelotrichaceae_noname
14	20	SF	1.07	Shotgun_metagenomics	Genus	Erysipelotrichaceae_noname
14	20	FF	0.02	16SrRNA_gene	Genus	Escherichia/Shigella
14	20	SF	0.01	16SrRNA_gene	Genus	Escherichia/Shigella
14	20	FF	2.12	16SrRNA_gene	Genus	Lactobacillus
14	20	SF	1.13	16SrRNA_gene	Genus	Lactobacillus
14	20	SF	4.69	Shotgun_metagenomics	Genus	Lactobacillus
14	20	FF	3.52	Shotgun_metagenomics	Genus	Lactobacillus
14	20	FF	0.16	16SrRNA_gene	Genus	Leuconostoc
14	20	SF	0.13	16SrRNA_gene	Genus	Leuconostoc
14	20	SF	0.14	Shotgun_metagenomics	Genus	Leuconostoc
14	20	FF	7.72	16SrRNA_gene	Genus	Other
14	20	SF	4.11	16SrRNA_gene	Genus	Other
14	20	FF	0.16	Shotgun_metagenomics	Genus	Other
14	20	SF	0.52	Shotgun_metagenomics	Genus	Other
14	20	SF	0.01	16SrRNA_gene	Genus	Parabacteroides
14	20	SF	0.61	Shotgun_metagenomics	Genus	Peptostreptococcaceae_noname
14	20	FF	0.57	Shotgun_metagenomics	Genus	Peptostreptococcaceae_noname
14	20	SF	0.05	Shotgun_metagenomics	Genus	Pseudomonas
14	20	FF	9.39	16SrRNA_gene	Genus	Robinsoniella
14	20	SF	1.5	16SrRNA_gene	Genus	Robinsoniella
14	20	SF	0.28	Shotgun_metagenomics	Genus	Rothia
14	20	FF	0.07	Shotgun_metagenomics	Genus	Rothia
14	20	FF	0.05	16SrRNA_gene	Genus	Staphylococcus
14	20	SF	0.02	16SrRNA_gene	Genus	Staphylococcus
14	20	FF	0.03	Shotgun_metagenomics	Genus	Staphylococcus
14	20	SF	15.92	16SrRNA_gene	Genus	Streptococcus
14	20	FF	8.96	16SrRNA_gene	Genus	Streptococcus
14	20	SF	15.2	Shotgun_metagenomics	Genus	Streptococcus
14	20	FF	13.74	Shotgun_metagenomics	Genus	Streptococcus
14	20	FF	0.78	16SrRNA_gene	Genus	Unidentified
14	20	SF	0.05	16SrRNA_gene	Genus	Unidentified
14	21	SF	0.14	16SrRNA_gene	Genus	Bacteroides
14	21	FF	0.05	16SrRNA_gene	Genus	Bacteroides
14	21	FF	0.08	16SrRNA_gene	Genus	Bifidobacterium
14	21	SF	0.05	16SrRNA_gene	Genus	Bifidobacterium
14	21	SF	0.03	Shotgun_metagenomics	Genus	Bifidobacterium
14	21	FF	0.03	Shotgun_metagenomics	Genus	Bifidobacterium
14	21	SF	0.11	Shotgun_metagenomics	Genus	Blautia
14	21	SF	10.99	16SrRNA_gene	Genus	Clostridium_sensu_stricto
14	21	FF	5.3	16SrRNA_gene	Genus	Clostridium_sensu_stricto
14	21	FF	22.67	16SrRNA_gene	Genus	Clostridium_XI
14	21	SF	8.55	16SrRNA_gene	Genus	Clostridium_XI
14	21	SF	9.79	16SrRNA_gene	Genus	Clostridium_XlVa
14	21	FF	3.56	16SrRNA_gene	Genus	Clostridium_XlVa
14	21	FF	32.75	16SrRNA_gene	Genus	Enterococcus
14	21	SF	28.28	16SrRNA_gene	Genus	Enterococcus
14	21	SF	85.02	Shotgun_metagenomics	Genus	Enterococcus
14	21	FF	71.64	Shotgun_metagenomics	Genus	Enterococcus
14	21	SF	0.01	16SrRNA_gene	Genus	Escherichia/Shigella
14	21	SF	0.01	16SrRNA_gene	Genus	Faecalibacterium
14	21	SF	0.44	16SrRNA_gene	Genus	Lactobacillus
14	21	FF	0.32	16SrRNA_gene	Genus	Lactobacillus
14	21	SF	1.2	Shotgun_metagenomics	Genus	Lactobacillus
14	21	FF	0.43	Shotgun_metagenomics	Genus	Lactobacillus
14	21	SF	0.01	16SrRNA_gene	Genus	Leuconostoc
14	21	FF	1.88	16SrRNA_gene	Genus	Other
14	21	SF	1.84	16SrRNA_gene	Genus	Other
14	21	FF	0.08	Shotgun_metagenomics	Genus	Other
14	21	SF	0.35	Shotgun_metagenomics	Genus	Other
14	21	SF	0.01	16SrRNA_gene	Genus	Parabacteroides
14	21	FF	16.7	Shotgun_metagenomics	Genus	Peptostreptococcaceae_noname
14	21	SF	3.3	Shotgun_metagenomics	Genus	Peptostreptococcaceae_noname
14	21	SF	27.62	16SrRNA_gene	Genus	Robinsoniella
14	21	FF	22.46	16SrRNA_gene	Genus	Robinsoniella
14	21	FF	3.63	16SrRNA_gene	Genus	Staphylococcus
14	21	SF	3.53	16SrRNA_gene	Genus	Staphylococcus
14	21	FF	4.01	Shotgun_metagenomics	Genus	Staphylococcus
14	21	SF	1.63	Shotgun_metagenomics	Genus	Staphylococcus
14	21	SF	8.26	16SrRNA_gene	Genus	Streptococcus
14	21	FF	6.71	16SrRNA_gene	Genus	Streptococcus
14	21	SF	8.35	Shotgun_metagenomics	Genus	Streptococcus
14	21	FF	7.11	Shotgun_metagenomics	Genus	Streptococcus
14	21	FF	0.59	16SrRNA_gene	Genus	Unidentified
14	21	SF	0.48	16SrRNA_gene	Genus	Unidentified
14	22	SF	0.33	16SrRNA_gene	Genus	Bacteroides
14	22	FF	0.08	16SrRNA_gene	Genus	Bacteroides
14	22	SF	0.01	16SrRNA_gene	Genus	Bifidobacterium
14	22	SF	0.01	16SrRNA_gene	Genus	Blautia
14	22	SF	0.03	16SrRNA_gene	Genus	Clostridium_sensu_stricto
14	22	FF	0.4	16SrRNA_gene	Genus	Clostridium_XI
14	22	SF	0.08	16SrRNA_gene	Genus	Clostridium_XI
14	22	SF	0.04	16SrRNA_gene	Genus	Clostridium_XlVa
14	22	FF	43.37	16SrRNA_gene	Genus	Enterococcus
14	22	SF	41.77	16SrRNA_gene	Genus	Enterococcus
14	22	SF	71.57	Shotgun_metagenomics	Genus	Enterococcus
14	22	FF	47.85	Shotgun_metagenomics	Genus	Enterococcus
14	22	SF	0.01	Shotgun_metagenomics	Genus	Escherichia
14	22	SF	0.01	16SrRNA_gene	Genus	Faecalibacterium
14	22	SF	0.01	16SrRNA_gene	Genus	Gemmiger
14	22	SF	0.02	16SrRNA_gene	Genus	Hungatella
14	22	SF	0.12	16SrRNA_gene	Genus	Lactobacillus
14	22	FF	0.12	16SrRNA_gene	Genus	Lactobacillus
14	22	SF	0.05	Shotgun_metagenomics	Genus	Lactobacillus
14	22	FF	0.03	Shotgun_metagenomics	Genus	Lactobacillus
14	22	SF	0.06	16SrRNA_gene	Genus	Lactococcus
14	22	SF	0.01	Shotgun_metagenomics	Genus	Lactococcus
14	22	FF	0.2	16SrRNA_gene	Genus	Leuconostoc
14	22	SF	0.17	16SrRNA_gene	Genus	Leuconostoc
14	22	FF	0.03	Shotgun_metagenomics	Genus	Leuconostoc
14	22	SF	0.01	Shotgun_metagenomics	Genus	Leuconostoc
14	22	FF	0.96	16SrRNA_gene	Genus	Other
14	22	SF	1.08	16SrRNA_gene	Genus	Other
14	22	SF	0.03	Shotgun_metagenomics	Genus	Other
14	22	SF	0.06	16SrRNA_gene	Genus	Parabacteroides
14	22	FF	0.04	Shotgun_metagenomics	Genus	Peptostreptococcaceae_noname
14	22	SF	0.12	Shotgun_metagenomics	Genus	Pseudomonas
14	22	SF	0.02	16SrRNA_gene	Genus	Robinsoniella
14	22	FF	23.56	16SrRNA_gene	Genus	Staphylococcus
14	22	SF	20.18	16SrRNA_gene	Genus	Staphylococcus
14	22	FF	13.75	Shotgun_metagenomics	Genus	Staphylococcus
14	22	SF	3.06	Shotgun_metagenomics	Genus	Staphylococcus
14	22	SF	35.99	16SrRNA_gene	Genus	Streptococcus
14	22	FF	31.32	16SrRNA_gene	Genus	Streptococcus
14	22	FF	38.3	Shotgun_metagenomics	Genus	Streptococcus
14	22	SF	25.15	Shotgun_metagenomics	Genus	Streptococcus
15	23	SF	0.14	16SrRNA_gene	Genus	Bacteroides
15	23	FF	0.07	16SrRNA_gene	Genus	Bacteroides
15	23	FF	11.98	16SrRNA_gene	Genus	Bifidobacterium
15	23	SF	7.03	16SrRNA_gene	Genus	Bifidobacterium
15	23	FF	4.68	Shotgun_metagenomics	Genus	Bifidobacterium
15	23	SF	4.11	Shotgun_metagenomics	Genus	Bifidobacterium
15	23	SF	0.09	Shotgun_metagenomics	Genus	Blautia
15	23	FF	0.02	Shotgun_metagenomics	Genus	Blautia
15	23	SF	45.6	16SrRNA_gene	Genus	Clostridium_XlVa
15	23	FF	29.48	16SrRNA_gene	Genus	Clostridium_XlVa
15	23	SF	24.23	16SrRNA_gene	Genus	Enterococcus
15	23	FF	23.94	16SrRNA_gene	Genus	Enterococcus
15	23	SF	62.05	Shotgun_metagenomics	Genus	Enterococcus
15	23	FF	38.15	Shotgun_metagenomics	Genus	Enterococcus
15	23	SF	0.02	16SrRNA_gene	Genus	Escherichia/Shigella
15	23	SF	0.01	16SrRNA_gene	Genus	Faecalibacterium
15	23	FF	1.85	16SrRNA_gene	Genus	Hungatella
15	23	SF	0.7	16SrRNA_gene	Genus	Hungatella
15	23	FF	2.36	16SrRNA_gene	Genus	Lactobacillus
15	23	SF	1.92	16SrRNA_gene	Genus	Lactobacillus
15	23	FF	2.92	Shotgun_metagenomics	Genus	Lactobacillus
15	23	SF	2.41	Shotgun_metagenomics	Genus	Lactobacillus
15	23	FF	0.01	16SrRNA_gene	Genus	Lactococcus
15	23	SF	0.01	16SrRNA_gene	Genus	Leuconostoc
15	23	FF	0.02	Shotgun_metagenomics	Genus	Leuconostoc
15	23	SF	0.01	16SrRNA_gene	Genus	Oscillibacter
15	23	FF	2.92	16SrRNA_gene	Genus	Other
15	23	SF	2.18	16SrRNA_gene	Genus	Other
15	23	FF	0.45	Shotgun_metagenomics	Genus	Other
15	23	SF	0.59	Shotgun_metagenomics	Genus	Other
15	23	SF	0.01	16SrRNA_gene	Genus	Parabacteroides
15	23	SF	0.06	Shotgun_metagenomics	Genus	Rothia
15	23	FF	0.01	Shotgun_metagenomics	Genus	Rothia
15	23	FF	2.75	16SrRNA_gene	Genus	Staphylococcus
15	23	SF	1.67	16SrRNA_gene	Genus	Staphylococcus
15	23	FF	2.26	Shotgun_metagenomics	Genus	Staphylococcus
15	23	SF	0.97	Shotgun_metagenomics	Genus	Staphylococcus
15	23	FF	24.6	16SrRNA_gene	Genus	Streptococcus
15	23	SF	16.4	16SrRNA_gene	Genus	Streptococcus
15	23	FF	51.51	Shotgun_metagenomics	Genus	Streptococcus
15	23	SF	29.72	Shotgun_metagenomics	Genus	Streptococcus
15	23	SF	0.07	16SrRNA_gene	Genus	Unidentified
15	23	FF	0.06	16SrRNA_gene	Genus	Unidentified
15	23	SF	0.01	16SrRNA_gene	Genus	Unidentified
16	24	SF	57.2	16SrRNA_gene	Genus	Bacteroides
16	24	FF	52.26	16SrRNA_gene	Genus	Bacteroides
16	24	FF	94.87	Shotgun_metagenomics	Genus	Bacteroides
16	24	SF	80.05	Shotgun_metagenomics	Genus	Bacteroides
16	24	FF	2.27	16SrRNA_gene	Genus	Blautia
16	24	SF	1.06	16SrRNA_gene	Genus	Blautia
16	24	SF	13.66	Shotgun_metagenomics	Genus	Clostridium
16	24	FF	1.43	Shotgun_metagenomics	Genus	Clostridium
16	24	FF	1.2	16SrRNA_gene	Genus	Clostridium_IV
16	24	SF	0.39	16SrRNA_gene	Genus	Clostridium_IV
16	24	FF	0.19	16SrRNA_gene	Genus	Clostridium_sensu_stricto
16	24	SF	0.12	16SrRNA_gene	Genus	Clostridium_sensu_stricto
16	24	SF	0.02	16SrRNA_gene	Genus	Clostridium_XI
16	24	SF	3.77	16SrRNA_gene	Genus	Clostridium_XlVa
16	24	FF	2.39	16SrRNA_gene	Genus	Clostridium_XlVa
16	24	FF	0.93	16SrRNA_gene	Genus	Enterococcus
16	24	SF	0.3	16SrRNA_gene	Genus	Enterococcus
16	24	FF	0.14	Shotgun_metagenomics	Genus	Enterococcus
16	24	SF	0.05	Shotgun_metagenomics	Genus	Enterococcus
16	24	SF	0.5	16SrRNA_gene	Genus	Escherichia/Shigella
16	24	FF	0.34	16SrRNA_gene	Genus	Faecalibacterium
16	24	SF	0.18	16SrRNA_gene	Genus	Faecalibacterium
16	24	SF	9.96	16SrRNA_gene	Genus	Gemmiger
16	24	FF	9.76	16SrRNA_gene	Genus	Gemmiger
16	24	SF	10.14	16SrRNA_gene	Genus	Hungatella
16	24	FF	2.87	16SrRNA_gene	Genus	Hungatella
16	24	SF	0.03	Shotgun_metagenomics	Genus	Lachnospiraceae_noname
16	24	FF	0.03	Shotgun_metagenomics	Genus	Lachnospiraceae_noname
16	24	FF	0.01	16SrRNA_gene	Genus	Lactobacillus
16	24	FF	0.01	16SrRNA_gene	Genus	Lactococcus
16	24	FF	0.35	16SrRNA_gene	Genus	Oscillibacter
16	24	SF	0.24	16SrRNA_gene	Genus	Oscillibacter
16	24	SF	0.12	Shotgun_metagenomics	Genus	Oscillibacter
16	24	FF	0.03	Shotgun_metagenomics	Genus	Oscillibacter
16	24	FF	9.34	16SrRNA_gene	Genus	Other
16	24	SF	5.67	16SrRNA_gene	Genus	Other
16	24	FF	1	Shotgun_metagenomics	Genus	Other
16	24	SF	0.18	Shotgun_metagenomics	Genus	Other
16	24	SF	1.81	16SrRNA_gene	Genus	Parabacteroides
16	24	SF	0.01	16SrRNA_gene	Genus	Robinsoniella
16	24	SF	0.4	16SrRNA_gene	Genus	Roseburia
16	24	FF	1.22	16SrRNA_gene	Genus	Ruminococcus2
16	24	SF	0.49	16SrRNA_gene	Genus	Ruminococcus2
16	24	FF	2.77	16SrRNA_gene	Genus	Streptococcus
16	24	SF	1.19	16SrRNA_gene	Genus	Streptococcus
16	24	FF	0.35	Shotgun_metagenomics	Genus	Streptococcus
16	24	SF	0.15	Shotgun_metagenomics	Genus	Streptococcus
16	24	SF	5.75	Shotgun_metagenomics	Genus	Subdoligranulum
16	24	FF	2.16	Shotgun_metagenomics	Genus	Subdoligranulum
16	24	FF	7.55	16SrRNA_gene	Genus	Unidentified
16	24	FF	5.44	16SrRNA_gene	Genus	Unidentified
16	24	SF	3.3	16SrRNA_gene	Genus	Unidentified
16	24	SF	2.7	16SrRNA_gene	Genus	Unidentified
16	24	FF	1.12	16SrRNA_gene	Genus	Unidentified
16	24	SF	0.54	16SrRNA_gene	Genus	Unidentified
16	25	FF	56.15	16SrRNA_gene	Genus	Bacteroides
16	25	SF	54.69	16SrRNA_gene	Genus	Bacteroides
16	25	FF	93.51	Shotgun_metagenomics	Genus	Bacteroides
16	25	SF	73.88	Shotgun_metagenomics	Genus	Bacteroides
16	25	FF	1.37	16SrRNA_gene	Genus	Blautia
16	25	SF	0.59	16SrRNA_gene	Genus	Blautia
16	25	FF	0.03	Shotgun_metagenomics	Genus	Blautia
16	25	SF	20.21	Shotgun_metagenomics	Genus	Clostridium
16	25	FF	2.56	Shotgun_metagenomics	Genus	Clostridium
16	25	FF	1.84	16SrRNA_gene	Genus	Clostridium_IV
16	25	SF	0.7	16SrRNA_gene	Genus	Clostridium_IV
16	25	FF	0.21	16SrRNA_gene	Genus	Clostridium_sensu_stricto
16	25	SF	0.06	16SrRNA_gene	Genus	Clostridium_sensu_stricto
16	25	SF	5.2	16SrRNA_gene	Genus	Clostridium_XlVa
16	25	FF	1.81	16SrRNA_gene	Genus	Clostridium_XlVa
16	25	FF	0.77	16SrRNA_gene	Genus	Enterococcus
16	25	SF	0.25	16SrRNA_gene	Genus	Enterococcus
16	25	FF	0.18	Shotgun_metagenomics	Genus	Enterococcus
16	25	SF	0.02	Shotgun_metagenomics	Genus	Enterococcus
16	25	SF	0.15	16SrRNA_gene	Genus	Faecalibacterium
16	25	FF	0.13	16SrRNA_gene	Genus	Faecalibacterium
16	25	SF	8.65	16SrRNA_gene	Genus	Gemmiger
16	25	FF	4.11	16SrRNA_gene	Genus	Gemmiger
16	25	SF	16	16SrRNA_gene	Genus	Hungatella
16	25	FF	3.5	16SrRNA_gene	Genus	Hungatella
16	25	FF	0.03	Shotgun_metagenomics	Genus	Lachnospiraceae_noname
16	25	SF	0.02	Shotgun_metagenomics	Genus	Lachnospiraceae_noname
16	25	FF	0.01	16SrRNA_gene	Genus	Lactobacillus
16	25	SF	1.67	16SrRNA_gene	Genus	Oscillibacter
16	25	FF	1.01	16SrRNA_gene	Genus	Oscillibacter
16	25	SF	0.65	Shotgun_metagenomics	Genus	Oscillibacter
16	25	FF	0.18	Shotgun_metagenomics	Genus	Oscillibacter
16	25	FF	10.07	16SrRNA_gene	Genus	Other
16	25	SF	5.24	16SrRNA_gene	Genus	Other
16	25	FF	1.43	Shotgun_metagenomics	Genus	Other
16	25	SF	0.4	Shotgun_metagenomics	Genus	Other
16	25	FF	0.02	Shotgun_metagenomics	Genus	Rothia
16	25	SF	0.02	Shotgun_metagenomics	Genus	Rothia
16	25	FF	1.6	16SrRNA_gene	Genus	Ruminococcus2
16	25	SF	0.35	16SrRNA_gene	Genus	Ruminococcus2
16	25	FF	5.4	16SrRNA_gene	Genus	Streptococcus
16	25	SF	1.23	16SrRNA_gene	Genus	Streptococcus
16	25	FF	1.13	Shotgun_metagenomics	Genus	Streptococcus
16	25	SF	0.19	Shotgun_metagenomics	Genus	Streptococcus
16	25	SF	4.61	Shotgun_metagenomics	Genus	Subdoligranulum
16	25	FF	0.93	Shotgun_metagenomics	Genus	Subdoligranulum
16	25	FF	8.17	16SrRNA_gene	Genus	Unidentified
16	25	FF	3.07	16SrRNA_gene	Genus	Unidentified
16	25	SF	2.7	16SrRNA_gene	Genus	Unidentified
16	25	SF	2.3	16SrRNA_gene	Genus	Unidentified
16	25	FF	0.77	16SrRNA_gene	Genus	Unidentified
16	25	SF	0.21	16SrRNA_gene	Genus	Unidentified
17	26	SF	6.35	16SrRNA_gene	Genus	Bacteroides
17	26	FF	6.26	16SrRNA_gene	Genus	Bacteroides
17	26	FF	1.21	16SrRNA_gene	Genus	Bifidobacterium
17	26	SF	5.62	16SrRNA_gene	Genus	Blautia
17	26	FF	1.66	16SrRNA_gene	Genus	Blautia
17	26	FF	0.81	16SrRNA_gene	Genus	Clostridium_IV
17	26	SF	0.36	16SrRNA_gene	Genus	Clostridium_IV
17	26	FF	1.89	16SrRNA_gene	Genus	Clostridium_sensu_stricto
17	26	SF	3.1	16SrRNA_gene	Genus	Clostridium_XlVa
17	26	FF	0.7	16SrRNA_gene	Genus	Clostridium_XlVa
17	26	SF	11.03	16SrRNA_gene	Genus	Clostridium_XVIII
17	26	FF	9	16SrRNA_gene	Genus	Clostridium_XVIII
17	26	FF	0.46	16SrRNA_gene	Genus	Enterococcus
17	26	SF	0.44	16SrRNA_gene	Genus	Enterococcus
17	26	SF	0.82	16SrRNA_gene	Genus	Erysipelotrichaceae
17	26	FF	0.67	16SrRNA_gene	Genus	Erysipelotrichaceae
17	26	SF	17.43	16SrRNA_gene	Genus	Escherichia/Shigella
17	26	FF	12.94	16SrRNA_gene	Genus	Escherichia/Shigella
17	26	FF	5.51	16SrRNA_gene	Genus	Faecalibacterium
17	26	FF	3.14	16SrRNA_gene	Genus	Gemmiger
17	26	SF	0.25	16SrRNA_gene	Genus	Hungatella
17	26	FF	0.85	16SrRNA_gene	Genus	Intestinibacter
17	26	SF	0.05	16SrRNA_gene	Genus	Intestinibacter
17	26	FF	3.13	16SrRNA_gene	Genus	Lactobacillus
17	26	SF	0.02	16SrRNA_gene	Genus	Lactobacillus
17	26	FF	0.16	16SrRNA_gene	Genus	Leuconostoc
17	26	SF	0.54	16SrRNA_gene	Genus	Oscillibacter
17	26	FF	0.29	16SrRNA_gene	Genus	Oscillibacter
17	26	FF	15.46	16SrRNA_gene	Genus	Other
17	26	SF	35.57	16SrRNA_gene	Genus	Other
17	26	SF	0.8	16SrRNA_gene	Genus	Parabacteroides
17	26	FF	0.28	16SrRNA_gene	Genus	Parabacteroides
17	26	FF	2.13	16SrRNA_gene	Genus	Roseburia
17	26	SF	0.49	16SrRNA_gene	Genus	Roseburia
17	26	FF	0.63	16SrRNA_gene	Genus	Ruminococcus2
17	26	FF	26.68	16SrRNA_gene	Genus	Staphylococcus
17	26	SF	7.84	16SrRNA_gene	Genus	Staphylococcus
17	26	FF	2.21	16SrRNA_gene	Genus	Streptococcus
17	26	SF	1.38	16SrRNA_gene	Genus	Streptococcus
17	26	SF	6.41	16SrRNA_gene	Genus	Unidentified
17	26	FF	3.38	16SrRNA_gene	Genus	Unidentified
17	26	SF	1.04	16SrRNA_gene	Genus	Unidentified
17	26	SF	0.45	16SrRNA_gene	Genus	Unidentified
17	26	FF	0.44	16SrRNA_gene	Genus	Unidentified
17	26	FF	0.11	16SrRNA_gene	Genus	Unidentified
1	1	SF	27.66	16SrRNA_gene	Species	Bacteroides_cellulosilyticus
1	1	FF	15.47	16SrRNA_gene	Species	Bacteroides_cellulosilyticus
1	1	SF	26.02	Shotgun_metagenomics	Species	Bacteroides_cellulosilyticus
1	1	FF	13.27	Shotgun_metagenomics	Species	Bacteroides_cellulosilyticus
1	1	SF	0.04	16SrRNA_gene	Species	Bacteroides_dorei
1	1	FF	0.64	16SrRNA_gene	Species	Bacteroides_unclassified
1	1	SF	0.24	16SrRNA_gene	Species	Bacteroides_unclassified
1	1	FF	0.53	16SrRNA_gene	Species	Bacteroides_uniformis
1	1	SF	0.37	16SrRNA_gene	Species	Bacteroides_uniformis
1	1	SF	0.84	Shotgun_metagenomics	Species	Bacteroides_uniformis
1	1	FF	0.64	Shotgun_metagenomics	Species	Bacteroides_uniformis
1	1	SF	0.84	Shotgun_metagenomics	Species	Clostridium_hathewayi
1	1	FF	0.66	Shotgun_metagenomics	Species	Clostridium_hathewayi
1	1	SF	0.96	16SrRNA_gene	Species	Clostridium_sensu_stricto_unclassified
1	1	FF	0.51	16SrRNA_gene	Species	Clostridium_sensu_stricto_unclassified
1	1	SF	0.02	16SrRNA_gene	Species	Enterococcus_unclassified
1	1	SF	0.02	16SrRNA_gene	Species	Erysipelotrichaceae_bacterium
1	1	FF	0.04	16SrRNA_gene	Species	Escherichia/Shigella_unclassified
1	1	SF	0.02	16SrRNA_gene	Species	Escherichia/Shigella_unclassified
1	1	SF	6.14	16SrRNA_gene	Species	Hungatella_hathewayi
1	1	FF	3.91	16SrRNA_gene	Species	Hungatella_hathewayi
1	1	FF	0.28	Shotgun_metagenomics	Species	Lactococcus_lactis
1	1	SF	0.25	Shotgun_metagenomics	Species	Lactococcus_lactis
1	1	SF	0.07	Shotgun_metagenomics	Species	Lactococcus_raffinolactis
1	1	FF	0.02	Shotgun_metagenomics	Species	Lactococcus_raffinolactis
1	1	SF	7.57	16SrRNA_gene	Species	Lactococcus_unclassified
1	1	FF	4.85	16SrRNA_gene	Species	Lactococcus_unclassified
1	1	SF	0.37	16SrRNA_gene	Species	Leuconostoc_unclassified
1	1	FF	0.15	16SrRNA_gene	Species	Leuconostoc_unclassified
1	1	FF	3.01	16SrRNA_gene	Species	Other
1	1	SF	4.58	16SrRNA_gene	Species	Other
1	1	FF	5.47	Shotgun_metagenomics	Species	Other
1	1	SF	2.14	Shotgun_metagenomics	Species	Other
1	1	FF	22.85	16SrRNA_gene	Species	Parabacteroides_distasonis
1	1	SF	21.15	16SrRNA_gene	Species	Parabacteroides_distasonis
1	1	FF	14.52	16SrRNA_gene	Species	Parabacteroides_merdae
1	1	SF	13.64	16SrRNA_gene	Species	Parabacteroides_merdae
1	1	SF	20.25	Shotgun_metagenomics	Species	Parabacteroides_merdae
1	1	FF	18.78	Shotgun_metagenomics	Species	Parabacteroides_merdae
1	1	FF	60.83	Shotgun_metagenomics	Species	Parabacteroides_unclassified_1
1	1	SF	49.52	Shotgun_metagenomics	Species	Parabacteroides_unclassified_1
1	1	FF	12.88	16SrRNA_gene	Species	Parabacteroides_unclassified_2
1	1	SF	12.35	16SrRNA_gene	Species	Parabacteroides_unclassified_2
1	1	SF	0.05	Shotgun_metagenomics	Species	Ruminococcus_torques
1	1	FF	0.05	Shotgun_metagenomics	Species	Ruminococcus_torques
1	1	SF	0.61	16SrRNA_gene	Species	Streptococcus_salivarius
1	1	FF	0.43	16SrRNA_gene	Species	Streptococcus_salivarius
1	1	SF	0.01	Shotgun_metagenomics	Species	Streptococcus_thermophilus
1	1	FF	0.01	Shotgun_metagenomics	Species	Streptococcus_thermophilus
1	1	FF	20.2	16SrRNA_gene	Species	Unidentified_unclassified
1	1	SF	4.27	16SrRNA_gene	Species	Unidentified_unclassified
1	2	SF	6.38	16SrRNA_gene	Species	Bacteroides_cellulosilyticus
1	2	FF	2.55	16SrRNA_gene	Species	Bacteroides_cellulosilyticus
1	2	SF	7.8	Shotgun_metagenomics	Species	Bacteroides_cellulosilyticus
1	2	FF	4.95	Shotgun_metagenomics	Species	Bacteroides_cellulosilyticus
1	2	SF	0.13	16SrRNA_gene	Species	Bacteroides_dorei
1	2	FF	0.47	16SrRNA_gene	Species	Bacteroides_unclassified
1	2	SF	0.21	16SrRNA_gene	Species	Bacteroides_unclassified
1	2	SF	38.99	16SrRNA_gene	Species	Bacteroides_uniformis
1	2	FF	28.7	16SrRNA_gene	Species	Bacteroides_uniformis
1	2	SF	70.78	Shotgun_metagenomics	Species	Bacteroides_uniformis
1	2	FF	51.45	Shotgun_metagenomics	Species	Bacteroides_uniformis
1	2	FF	0.87	Shotgun_metagenomics	Species	Clostridium_hathewayi
1	2	SF	0.32	Shotgun_metagenomics	Species	Clostridium_hathewayi
1	2	FF	1.42	16SrRNA_gene	Species	Clostridium_sensu_stricto_unclassified
1	2	SF	0.56	16SrRNA_gene	Species	Clostridium_sensu_stricto_unclassified
1	2	FF	0.04	16SrRNA_gene	Species	Enterococcus_unclassified
1	2	SF	0.01	16SrRNA_gene	Species	Enterococcus_unclassified
1	2	SF	0.01	16SrRNA_gene	Species	Escherichia/Shigella_unclassified
1	2	SF	3.96	16SrRNA_gene	Species	Hungatella_hathewayi
1	2	FF	2.05	16SrRNA_gene	Species	Hungatella_hathewayi
1	2	SF	0.01	16SrRNA_gene	Species	Intestinibacter_bartlettii
1	2	FF	0.05	Shotgun_metagenomics	Species	Lactococcus_lactis
1	2	FF	0.02	Shotgun_metagenomics	Species	Lactococcus_raffinolactis
1	2	FF	0.67	16SrRNA_gene	Species	Lactococcus_unclassified
1	2	SF	0.55	16SrRNA_gene	Species	Lactococcus_unclassified
1	2	SF	0.07	16SrRNA_gene	Species	Leuconostoc_unclassified
1	2	FF	0.02	16SrRNA_gene	Species	Leuconostoc_unclassified
1	2	FF	2.44	16SrRNA_gene	Species	Other
1	2	SF	1.97	16SrRNA_gene	Species	Other
1	2	FF	7.11	Shotgun_metagenomics	Species	Other
1	2	SF	0.64	Shotgun_metagenomics	Species	Other
1	2	SF	11.33	16SrRNA_gene	Species	Parabacteroides_distasonis
1	2	FF	2.29	16SrRNA_gene	Species	Parabacteroides_distasonis
1	2	FF	25.8	16SrRNA_gene	Species	Parabacteroides_merdae
1	2	SF	21.16	16SrRNA_gene	Species	Parabacteroides_merdae
1	2	FF	34.11	Shotgun_metagenomics	Species	Parabacteroides_merdae
1	2	SF	18.48	Shotgun_metagenomics	Species	Parabacteroides_merdae
1	2	SF	1.96	Shotgun_metagenomics	Species	Parabacteroides_unclassified_1
1	2	SF	5.82	16SrRNA_gene	Species	Parabacteroides_unclassified_2
1	2	FF	2.5	16SrRNA_gene	Species	Parabacteroides_unclassified_2
1	2	FF	0.33	Shotgun_metagenomics	Species	Ruminococcus_torques
1	2	FF	7.42	16SrRNA_gene	Species	Streptococcus_salivarius
1	2	SF	2.12	16SrRNA_gene	Species	Streptococcus_salivarius
1	2	FF	1.1	Shotgun_metagenomics	Species	Streptococcus_thermophilus
1	2	SF	0.02	Shotgun_metagenomics	Species	Streptococcus_thermophilus
1	2	FF	23.63	16SrRNA_gene	Species	Unidentified_unclassified
1	2	SF	6.72	16SrRNA_gene	Species	Unidentified_unclassified
2	3	FF	0.8	16SrRNA_gene	Species	Bacteroides_cellulosilyticus
2	3	SF	0.05	16SrRNA_gene	Species	Bacteroides_cellulosilyticus
2	3	SF	0.5	16SrRNA_gene	Species	Bacteroides_dorei
2	3	FF	0.86	16SrRNA_gene	Species	Bacteroides_unclassified
2	3	SF	0.23	16SrRNA_gene	Species	Bacteroides_uniformis
2	3	FF	0.05	16SrRNA_gene	Species	Bacteroides_uniformis
2	3	FF	0.11	16SrRNA_gene	Species	Blautia_unclassified
2	3	SF	0.04	16SrRNA_gene	Species	Blautia_unclassified
2	3	SF	0.04	16SrRNA_gene	Species	Enterococcus_unclassified
2	3	SF	0.01	16SrRNA_gene	Species	Escherichia/Shigella_unclassified
2	3	FF	0.03	16SrRNA_gene	Species	Faecalibacterium_unclassified
2	3	SF	0.06	16SrRNA_gene	Species	Gemmiger_unclassified
2	3	FF	0.02	16SrRNA_gene	Species	Hungatella_hathewayi
2	3	SF	0.01	16SrRNA_gene	Species	Intestinibacter_bartlettii
2	3	SF	0.06	16SrRNA_gene	Species	Lactococcus_unclassified
2	3	FF	0.05	16SrRNA_gene	Species	Lactococcus_unclassified
2	3	FF	48.31	16SrRNA_gene	Species	Leuconostoc_unclassified
2	3	SF	48.04	16SrRNA_gene	Species	Leuconostoc_unclassified
2	3	FF	6.74	16SrRNA_gene	Species	Other
2	3	SF	5.5	16SrRNA_gene	Species	Other
2	3	SF	0.11	16SrRNA_gene	Species	Parabacteroides_distasonis
2	3	SF	0.3	16SrRNA_gene	Species	Parabacteroides_merdae
2	3	FF	0.02	16SrRNA_gene	Species	Parabacteroides_merdae
2	3	SF	0.04	16SrRNA_gene	Species	Parabacteroides_unclassified_2
2	3	SF	0.01	16SrRNA_gene	Species	Robinsoniella_peoriensis
2	3	SF	0.01	16SrRNA_gene	Species	Staphylococcus_unclassified
2	3	SF	44.97	16SrRNA_gene	Species	Streptococcus_salivarius
2	3	FF	43	16SrRNA_gene	Species	Streptococcus_salivarius
2	3	SF	0.02	16SrRNA_gene	Species	Unidentified_unclassified
2	3	FF	0.02	16SrRNA_gene	Species	Unidentified_unclassified
3	4	SF	0.05	16SrRNA_gene	Species	Bacteroides_dorei
3	4	SF	0.03	16SrRNA_gene	Species	Bacteroides_thetaiotaomicron
3	4	FF	0.13	16SrRNA_gene	Species	Bacteroides_unclassified
3	4	SF	0.06	16SrRNA_gene	Species	Bacteroides_unclassified
3	4	FF	2.87	16SrRNA_gene	Species	Blautia_unclassified
3	4	SF	1.38	16SrRNA_gene	Species	Blautia_unclassified
3	4	FF	0.44	Shotgun_metagenomics	Species	Clostridium_bartlettii
3	4	SF	0.01	Shotgun_metagenomics	Species	Clostridium_bartlettii
3	4	FF	5.53	Shotgun_metagenomics	Species	Clostridium_hathewayi
3	4	SF	2.18	Shotgun_metagenomics	Species	Clostridium_hathewayi
3	4	FF	1.58	16SrRNA_gene	Species	Clostridium_IV_unclassified
3	4	SF	1.51	16SrRNA_gene	Species	Clostridium_IV_unclassified
3	4	SF	0.07	16SrRNA_gene	Species	Clostridium_sensu_stricto_paraputrificum
3	4	FF	0.04	16SrRNA_gene	Species	Clostridium_sensu_stricto_paraputrificum
3	4	FF	2.74	16SrRNA_gene	Species	Clostridium_XlVa_unclassified
3	4	SF	2.38	16SrRNA_gene	Species	Clostridium_XlVa_unclassified
3	4	FF	2.94	16SrRNA_gene	Species	Erysipelotrichaceae_bacterium
3	4	SF	2.05	16SrRNA_gene	Species	Erysipelotrichaceae_bacterium
3	4	SF	0.01	16SrRNA_gene	Species	Escherichia/Shigella_unclassified
3	4	SF	6.64	Shotgun_metagenomics	Species	Faecalibacterium_prausnitzii
3	4	FF	3.85	Shotgun_metagenomics	Species	Faecalibacterium_prausnitzii
3	4	SF	17.95	16SrRNA_gene	Species	Faecalibacterium_unclassified
3	4	FF	9.77	16SrRNA_gene	Species	Faecalibacterium_unclassified
3	4	FF	0.39	16SrRNA_gene	Species	Gemmiger_unclassified
3	4	SF	0.14	16SrRNA_gene	Species	Gemmiger_unclassified
3	4	FF	3.19	16SrRNA_gene	Species	Intestinibacter_bartlettii
3	4	SF	0.94	16SrRNA_gene	Species	Intestinibacter_bartlettii
3	4	SF	32.46	Shotgun_metagenomics	Species	Oscillibacter_unclassified
3	4	FF	2.66	Shotgun_metagenomics	Species	Oscillibacter_unclassified
3	4	FF	66.52	16SrRNA_gene	Species	Other
3	4	SF	66.55	16SrRNA_gene	Species	Other
3	4	FF	25.25	Shotgun_metagenomics	Species	Other
3	4	SF	9.98	Shotgun_metagenomics	Species	Other
3	4	SF	0.01	16SrRNA_gene	Species	Parabacteroides_unclassified_2
3	4	FF	35.62	Shotgun_metagenomics	Species	Roseburia_intestinalis
3	4	SF	7.79	Shotgun_metagenomics	Species	Roseburia_intestinalis
3	4	FF	18.3	Shotgun_metagenomics	Species	Roseburia_inulinivorans
3	4	SF	3.26	Shotgun_metagenomics	Species	Roseburia_inulinivorans
3	4	FF	0.82	Shotgun_metagenomics	Species	Ruminococcus_torques
3	4	SF	0.15	Shotgun_metagenomics	Species	Ruminococcus_torques
3	4	FF	0.66	16SrRNA_gene	Species	Streptococcus_salivarius
3	4	SF	0.43	16SrRNA_gene	Species	Streptococcus_salivarius
3	4	FF	0.31	Shotgun_metagenomics	Species	Streptococcus_thermophilus
3	4	SF	0.02	Shotgun_metagenomics	Species	Streptococcus_thermophilus
3	4	SF	37.49	Shotgun_metagenomics	Species	Subdoligranulum_unclassified
3	4	FF	7.21	Shotgun_metagenomics	Species	Subdoligranulum_unclassified
3	4	FF	5.55	16SrRNA_gene	Species	Unidentified_unclassified
3	4	SF	3.27	16SrRNA_gene	Species	Unidentified_unclassified
3	4	FF	3.26	16SrRNA_gene	Species	Unidentified_unclassified
3	4	SF	2.94	16SrRNA_gene	Species	Unidentified_unclassified
3	4	FF	0.37	16SrRNA_gene	Species	Unidentified_unclassified
3	4	SF	0.23	16SrRNA_gene	Species	Unidentified_unclassified
3	4	SF	0.02	Shotgun_metagenomics	Species	Veillonella_unclassified
3	4	FF	0.01	Shotgun_metagenomics	Species	Veillonella_unclassified
4	5	SF	19.4	Shotgun_metagenomics	Species	Akkermansia_muciniphila
4	5	FF	2.38	Shotgun_metagenomics	Species	Akkermansia_muciniphila
4	5	FF	47.88	Shotgun_metagenomics	Species	Bacteroides_uniformis
4	5	SF	39.08	Shotgun_metagenomics	Species	Bacteroides_uniformis
4	5	FF	44.18	Shotgun_metagenomics	Species	Bacteroides_vulgatus
4	5	SF	36.34	Shotgun_metagenomics	Species	Bacteroides_vulgatus
4	5	FF	0.04	Shotgun_metagenomics	Species	Clostridium_bartlettii
4	5	FF	0.45	Shotgun_metagenomics	Species	Escherichia_coli
4	5	SF	0.22	Shotgun_metagenomics	Species	Escherichia_coli
4	5	FF	4.58	Shotgun_metagenomics	Species	Other
4	5	SF	4.31	Shotgun_metagenomics	Species	Other
4	5	SF	0.05	Shotgun_metagenomics	Species	Ruminococcus_torques
4	5	FF	0.03	Shotgun_metagenomics	Species	Ruminococcus_torques
4	5	FF	0.2	Shotgun_metagenomics	Species	Streptococcus_thermophilus
4	5	SF	0.03	Shotgun_metagenomics	Species	Streptococcus_thermophilus
4	5	SF	0.3	Shotgun_metagenomics	Species	Subdoligranulum_unclassified
4	5	FF	0.11	Shotgun_metagenomics	Species	Subdoligranulum_unclassified
4	5	SF	0.28	Shotgun_metagenomics	Species	Veillonella_unclassified
4	5	FF	0.15	Shotgun_metagenomics	Species	Veillonella_unclassified
5	6	SF	0.01	16SrRNA_gene	Species	Bacteroides_cellulosilyticus
5	6	SF	0.03	16SrRNA_gene	Species	Bacteroides_dorei
5	6	SF	0.19	16SrRNA_gene	Species	Bacteroides_unclassified
5	6	SF	0.03	16SrRNA_gene	Species	Bacteroides_uniformis
5	6	SF	0.03	16SrRNA_gene	Species	Bacteroides_vulgatus
5	6	FF	18.27	Shotgun_metagenomics	Species	Clostridium_bartlettii
5	6	SF	12.1	Shotgun_metagenomics	Species	Clostridium_bartlettii
5	6	SF	1.08	Shotgun_metagenomics	Species	Clostridium_butyricum
5	6	FF	0.07	Shotgun_metagenomics	Species	Clostridium_butyricum
5	6	FF	37.28	Shotgun_metagenomics	Species	Clostridium_perfringens
5	6	SF	28.9	Shotgun_metagenomics	Species	Clostridium_perfringens
5	6	FF	47.39	16SrRNA_gene	Species	Clostridium_sensu_stricto_unclassified
5	6	SF	40.73	16SrRNA_gene	Species	Clostridium_sensu_stricto_unclassified
5	6	FF	10.59	Shotgun_metagenomics	Species	Enterococcus_faecalis
5	6	SF	5.94	Shotgun_metagenomics	Species	Enterococcus_faecalis
5	6	SF	2.91	Shotgun_metagenomics	Species	Enterococcus_faecium
5	6	FF	2.41	Shotgun_metagenomics	Species	Enterococcus_faecium
5	6	FF	3.26	16SrRNA_gene	Species	Enterococcus_unclassified
5	6	SF	2.57	16SrRNA_gene	Species	Enterococcus_unclassified
5	6	SF	0.01	16SrRNA_gene	Species	Hungatella_hathewayi
5	6	FF	23.34	16SrRNA_gene	Species	Intestinibacter_bartlettii
5	6	SF	23.06	16SrRNA_gene	Species	Intestinibacter_bartlettii
5	6	FF	18.04	16SrRNA_gene	Species	Other
5	6	SF	22.74	16SrRNA_gene	Species	Other
5	6	FF	6.21	Shotgun_metagenomics	Species	Other
5	6	SF	7.72	Shotgun_metagenomics	Species	Other
5	6	SF	0.01	16SrRNA_gene	Species	Parabacteroides_merdae
5	6	SF	10.56	16SrRNA_gene	Species	Streptococcus_salivarius
5	6	FF	7.96	16SrRNA_gene	Species	Streptococcus_salivarius
5	6	FF	12.79	Shotgun_metagenomics	Species	Streptococcus_thermophilus
5	6	SF	11.03	Shotgun_metagenomics	Species	Streptococcus_thermophilus
5	6	SF	0.02	16SrRNA_gene	Species	Unidentified_unclassified
5	6	SF	30.32	Shotgun_metagenomics	Species	Veillonella_unclassified
5	6	FF	12.38	Shotgun_metagenomics	Species	Veillonella_unclassified
6	7	FF	0.81	Shotgun_metagenomics	Species	Bacteroides_clarus
6	7	SF	0.27	Shotgun_metagenomics	Species	Bacteroides_clarus
6	7	FF	0.45	16SrRNA_gene	Species	Bacteroides_dorei
6	7	SF	0.28	16SrRNA_gene	Species	Bacteroides_dorei
6	7	FF	17.73	Shotgun_metagenomics	Species	Bacteroides_eggerthii
6	7	SF	11.28	Shotgun_metagenomics	Species	Bacteroides_eggerthii
6	7	SF	14.53	Shotgun_metagenomics	Species	Bacteroides_finegoldii
6	7	FF	11.77	Shotgun_metagenomics	Species	Bacteroides_finegoldii
6	7	SF	0.88	16SrRNA_gene	Species	Bacteroides_thetaiotaomicron
6	7	FF	0.68	16SrRNA_gene	Species	Bacteroides_thetaiotaomicron
6	7	SF	4.25	Shotgun_metagenomics	Species	Bacteroides_thetaiotaomicron
6	7	FF	2.92	Shotgun_metagenomics	Species	Bacteroides_thetaiotaomicron
6	7	FF	20.16	16SrRNA_gene	Species	Bacteroides_unclassified
6	7	SF	19.58	16SrRNA_gene	Species	Bacteroides_unclassified
6	7	SF	1.1	16SrRNA_gene	Species	Bacteroides_uniformis
6	7	FF	0.67	16SrRNA_gene	Species	Bacteroides_uniformis
6	7	SF	4.46	Shotgun_metagenomics	Species	Bacteroides_uniformis
6	7	FF	3.2	Shotgun_metagenomics	Species	Bacteroides_uniformis
6	7	FF	7.62	16SrRNA_gene	Species	Bacteroides_vulgatus
6	7	SF	7.47	16SrRNA_gene	Species	Bacteroides_vulgatus
6	7	FF	28.11	Shotgun_metagenomics	Species	Bacteroides_vulgatus
6	7	SF	22.65	Shotgun_metagenomics	Species	Bacteroides_vulgatus
6	7	FF	1.91	16SrRNA_gene	Species	Blautia_unclassified
6	7	SF	1.64	16SrRNA_gene	Species	Blautia_unclassified
6	7	SF	0.01	Shotgun_metagenomics	Species	Clostridium_hathewayi
6	7	SF	4.53	16SrRNA_gene	Species	Clostridium_IV_unclassified
6	7	FF	1.4	16SrRNA_gene	Species	Clostridium_IV_unclassified
6	7	FF	0.49	16SrRNA_gene	Species	Clostridium_sensu_stricto_unclassified
6	7	SF	0.25	16SrRNA_gene	Species	Clostridium_sensu_stricto_unclassified
6	7	SF	2.81	16SrRNA_gene	Species	Clostridium_XlVa_unclassified
6	7	FF	0.94	16SrRNA_gene	Species	Clostridium_XlVa_unclassified
6	7	SF	0.03	16SrRNA_gene	Species	Enterococcus_unclassified
6	7	SF	0.02	16SrRNA_gene	Species	Erysipelotrichaceae_bacterium
6	7	FF	0.01	Shotgun_metagenomics	Species	Escherichia_coli
6	7	FF	0.13	16SrRNA_gene	Species	Escherichia/Shigella_unclassified
6	7	SF	0.86	Shotgun_metagenomics	Species	Faecalibacterium_prausnitzii
6	7	FF	0.65	Shotgun_metagenomics	Species	Faecalibacterium_prausnitzii
6	7	FF	4.52	16SrRNA_gene	Species	Faecalibacterium_unclassified
6	7	SF	3.06	16SrRNA_gene	Species	Faecalibacterium_unclassified
6	7	FF	0.15	16SrRNA_gene	Species	Intestinibacter_bartlettii
6	7	SF	0.07	16SrRNA_gene	Species	Intestinibacter_bartlettii
6	7	SF	0.5	Shotgun_metagenomics	Species	Oscillibacter_unclassified
6	7	FF	0.09	Shotgun_metagenomics	Species	Oscillibacter_unclassified
6	7	FF	44.62	16SrRNA_gene	Species	Other
6	7	SF	44.04	16SrRNA_gene	Species	Other
6	7	FF	29.96	Shotgun_metagenomics	Species	Other
6	7	SF	31.02	Shotgun_metagenomics	Species	Other
6	7	FF	3.37	16SrRNA_gene	Species	Parabacteroides_distasonis
6	7	SF	3.1	16SrRNA_gene	Species	Parabacteroides_distasonis
6	7	SF	3.07	16SrRNA_gene	Species	Parabacteroides_merdae
6	7	FF	1.81	16SrRNA_gene	Species	Parabacteroides_merdae
6	7	SF	4.62	Shotgun_metagenomics	Species	Parabacteroides_merdae
6	7	FF	2.68	Shotgun_metagenomics	Species	Parabacteroides_merdae
6	7	FF	0.63	16SrRNA_gene	Species	Parabacteroides_unclassified_2
6	7	SF	0.59	16SrRNA_gene	Species	Parabacteroides_unclassified_2
6	7	SF	0.59	Shotgun_metagenomics	Species	Roseburia_intestinalis
6	7	FF	0.17	Shotgun_metagenomics	Species	Roseburia_intestinalis
6	7	SF	0.1	Shotgun_metagenomics	Species	Roseburia_inulinivorans
6	7	FF	0.05	Shotgun_metagenomics	Species	Roseburia_inulinivorans
6	7	FF	0.13	Shotgun_metagenomics	Species	Ruminococcus_torques
6	7	SF	0.08	Shotgun_metagenomics	Species	Ruminococcus_torques
6	7	SF	4.78	Shotgun_metagenomics	Species	Subdoligranulum_unclassified
6	7	FF	1.7	Shotgun_metagenomics	Species	Subdoligranulum_unclassified
6	7	FF	5.85	16SrRNA_gene	Species	Unidentified_unclassified
6	7	FF	4.57	16SrRNA_gene	Species	Unidentified_unclassified
6	7	SF	3.91	16SrRNA_gene	Species	Unidentified_unclassified
6	7	SF	3.51	16SrRNA_gene	Species	Unidentified_unclassified
6	7	SF	0.06	16SrRNA_gene	Species	Unidentified_unclassified
6	7	FF	0.01	16SrRNA_gene	Species	Unidentified_unclassified
6	7	SF	0.01	Shotgun_metagenomics	Species	Veillonella_unclassified
6	8	SF	9.05	Shotgun_metagenomics	Species	Bacteroides_clarus
6	8	FF	1.79	Shotgun_metagenomics	Species	Bacteroides_clarus
6	8	SF	0.03	16SrRNA_gene	Species	Bacteroides_dorei
6	8	SF	33.72	16SrRNA_gene	Species	Bacteroides_unclassified
6	8	FF	33.51	16SrRNA_gene	Species	Bacteroides_unclassified
6	8	SF	0.04	16SrRNA_gene	Species	Bacteroides_uniformis
6	8	FF	0.03	16SrRNA_gene	Species	Bacteroides_uniformis
6	8	SF	27.93	16SrRNA_gene	Species	Bacteroides_vulgatus
6	8	FF	26.84	16SrRNA_gene	Species	Bacteroides_vulgatus
6	8	FF	93.28	Shotgun_metagenomics	Species	Bacteroides_vulgatus
6	8	SF	89.84	Shotgun_metagenomics	Species	Bacteroides_vulgatus
6	8	SF	22.8	16SrRNA_gene	Species	Clostridium_sensu_stricto_unclassified
6	8	FF	18.75	16SrRNA_gene	Species	Clostridium_sensu_stricto_unclassified
6	8	SF	0.02	16SrRNA_gene	Species	Clostridium_XlVa_unclassified
6	8	FF	0.01	16SrRNA_gene	Species	Clostridium_XlVa_unclassified
6	8	FF	2.35	16SrRNA_gene	Species	Enterococcus_faecium
6	8	SF	1.05	16SrRNA_gene	Species	Enterococcus_faecium
6	8	FF	4.34	Shotgun_metagenomics	Species	Enterococcus_faecium
6	8	SF	0.9	Shotgun_metagenomics	Species	Enterococcus_faecium
6	8	FF	11.64	16SrRNA_gene	Species	Enterococcus_unclassified
6	8	SF	4.72	16SrRNA_gene	Species	Enterococcus_unclassified
6	8	SF	0.01	16SrRNA_gene	Species	Escherichia/Shigella_unclassified
6	8	FF	0.01	16SrRNA_gene	Species	Intestinibacter_bartlettii
6	8	FF	4.59	16SrRNA_gene	Species	Other
6	8	SF	7.78	16SrRNA_gene	Species	Other
6	8	FF	2.28	16SrRNA_gene	Species	Streptococcus_salivarius
6	8	SF	1.88	16SrRNA_gene	Species	Streptococcus_salivarius
6	8	FF	0.59	Shotgun_metagenomics	Species	Streptococcus_thermophilus
6	8	SF	0.21	Shotgun_metagenomics	Species	Streptococcus_thermophilus
6	8	SF	0.01	16SrRNA_gene	Species	Unidentified_unclassified
6	9	FF	11.92	Shotgun_metagenomics	Species	Bacteroides_clarus
6	9	SF	10.76	Shotgun_metagenomics	Species	Bacteroides_clarus
6	9	SF	0.03	16SrRNA_gene	Species	Bacteroides_thetaiotaomicron
6	9	FF	33.33	16SrRNA_gene	Species	Bacteroides_unclassified
6	9	SF	29.57	16SrRNA_gene	Species	Bacteroides_unclassified
6	9	FF	27.63	16SrRNA_gene	Species	Bacteroides_vulgatus
6	9	SF	24.84	16SrRNA_gene	Species	Bacteroides_vulgatus
6	9	SF	86.62	Shotgun_metagenomics	Species	Bacteroides_vulgatus
6	9	FF	86.29	Shotgun_metagenomics	Species	Bacteroides_vulgatus
6	9	SF	0.37	Shotgun_metagenomics	Species	Clostridium_bartlettii
6	9	FF	0.05	Shotgun_metagenomics	Species	Clostridium_bartlettii
6	9	SF	0.01	Shotgun_metagenomics	Species	Clostridium_butyricum
6	9	SF	15.24	16SrRNA_gene	Species	Clostridium_sensu_stricto_unclassified
6	9	FF	8.39	16SrRNA_gene	Species	Clostridium_sensu_stricto_unclassified
6	9	FF	0.02	16SrRNA_gene	Species	Clostridium_XlVa_unclassified
6	9	FF	0.47	16SrRNA_gene	Species	Enterococcus_faecium
6	9	SF	0.46	16SrRNA_gene	Species	Enterococcus_faecium
6	9	SF	0.78	Shotgun_metagenomics	Species	Enterococcus_faecium
6	9	FF	0.39	Shotgun_metagenomics	Species	Enterococcus_faecium
6	9	SF	2.46	16SrRNA_gene	Species	Enterococcus_unclassified
6	9	FF	2.43	16SrRNA_gene	Species	Enterococcus_unclassified
6	9	SF	8.62	16SrRNA_gene	Species	Intestinibacter_bartlettii
6	9	FF	6.32	16SrRNA_gene	Species	Intestinibacter_bartlettii
6	9	SF	0.06	Shotgun_metagenomics	Species	Lactococcus_lactis
6	9	FF	0.01	Shotgun_metagenomics	Species	Lactococcus_lactis
6	9	SF	0.3	16SrRNA_gene	Species	Lactococcus_unclassified
6	9	FF	0.24	16SrRNA_gene	Species	Lactococcus_unclassified
6	9	FF	0.03	16SrRNA_gene	Species	Leuconostoc_unclassified
6	9	SF	0.02	16SrRNA_gene	Species	Leuconostoc_unclassified
6	9	FF	20.27	16SrRNA_gene	Species	Other
6	9	SF	17.44	16SrRNA_gene	Species	Other
6	9	FF	1	Shotgun_metagenomics	Species	Other
6	9	SF	1.1	Shotgun_metagenomics	Species	Other
6	9	SF	0.01	Shotgun_metagenomics	Species	Parabacteroides_unclassified_1
6	9	FF	0.18	Shotgun_metagenomics	Species	Ruminococcus_torques
6	9	SF	0.11	Shotgun_metagenomics	Species	Ruminococcus_torques
6	9	SF	0.92	16SrRNA_gene	Species	Streptococcus_salivarius
6	9	FF	0.8	16SrRNA_gene	Species	Streptococcus_salivarius
6	9	SF	0.18	Shotgun_metagenomics	Species	Streptococcus_thermophilus
6	9	FF	0.06	Shotgun_metagenomics	Species	Streptococcus_thermophilus
6	9	SF	0.09	16SrRNA_gene	Species	Unidentified_unclassified
6	9	FF	0.08	16SrRNA_gene	Species	Unidentified_unclassified
6	9	FF	0.1	Shotgun_metagenomics	Species	Veillonella_unclassified
7	10	FF	5.12	16SrRNA_gene	Species	Bacteroides_cellulosilyticus
7	10	SF	4.96	16SrRNA_gene	Species	Bacteroides_cellulosilyticus
7	10	SF	17.39	16SrRNA_gene	Species	Bacteroides_dorei
7	10	FF	17.18	16SrRNA_gene	Species	Bacteroides_dorei
7	10	FF	6.07	16SrRNA_gene	Species	Bacteroides_unclassified
7	10	SF	5.68	16SrRNA_gene	Species	Bacteroides_unclassified
7	10	FF	2.73	16SrRNA_gene	Species	Blautia_unclassified
7	10	SF	2.65	16SrRNA_gene	Species	Blautia_unclassified
7	10	SF	8.7	16SrRNA_gene	Species	Clostridium_IV_unclassified
7	10	FF	7.73	16SrRNA_gene	Species	Clostridium_IV_unclassified
7	10	FF	0.45	16SrRNA_gene	Species	Clostridium_XlVa_unclassified
7	10	SF	0.19	16SrRNA_gene	Species	Clostridium_XlVa_unclassified
7	10	FF	0.15	16SrRNA_gene	Species	Erysipelotrichaceae_bacterium
7	10	SF	0.09	16SrRNA_gene	Species	Erysipelotrichaceae_bacterium
7	10	FF	0.33	16SrRNA_gene	Species	Escherichia/Shigella_unclassified
7	10	SF	0.18	16SrRNA_gene	Species	Escherichia/Shigella_unclassified
7	10	FF	0.4	16SrRNA_gene	Species	Faecalibacterium_unclassified
7	10	SF	0.06	16SrRNA_gene	Species	Faecalibacterium_unclassified
7	10	SF	13.08	16SrRNA_gene	Species	Gemmiger_unclassified
7	10	FF	8.7	16SrRNA_gene	Species	Gemmiger_unclassified
7	10	SF	0.09	16SrRNA_gene	Species	Hungatella_hathewayi
7	10	FF	0.05	16SrRNA_gene	Species	Hungatella_hathewayi
7	10	FF	38.78	16SrRNA_gene	Species	Other
7	10	SF	33.03	16SrRNA_gene	Species	Other
7	10	FF	5.27	16SrRNA_gene	Species	Parabacteroides_distasonis
7	10	SF	4.06	16SrRNA_gene	Species	Parabacteroides_distasonis
7	10	FF	0.87	16SrRNA_gene	Species	Parabacteroides_unclassified_2
7	10	SF	0.69	16SrRNA_gene	Species	Parabacteroides_unclassified_2
7	10	FF	0.01	16SrRNA_gene	Species	Streptococcus_salivarius
7	10	SF	4.11	16SrRNA_gene	Species	Unidentified_unclassified
7	10	FF	3.41	16SrRNA_gene	Species	Unidentified_unclassified
7	10	SF	2.77	16SrRNA_gene	Species	Unidentified_unclassified
7	10	SF	2.27	16SrRNA_gene	Species	Unidentified_unclassified
7	10	FF	2.01	16SrRNA_gene	Species	Unidentified_unclassified
7	10	FF	0.76	16SrRNA_gene	Species	Unidentified_unclassified
8	11	FF	0.03	16SrRNA_gene	Species	Bacteroides_cellulosilyticus
8	11	SF	1.37	16SrRNA_gene	Species	Bacteroides_dorei
8	11	FF	0.05	16SrRNA_gene	Species	Bacteroides_dorei
8	11	FF	0.04	16SrRNA_gene	Species	Bacteroides_thetaiotaomicron
8	11	SF	1.48	16SrRNA_gene	Species	Bacteroides_unclassified
8	11	FF	0.26	16SrRNA_gene	Species	Bacteroides_unclassified
8	11	SF	0.25	16SrRNA_gene	Species	Bacteroides_uniformis
8	11	FF	0.03	16SrRNA_gene	Species	Bacteroides_uniformis
8	11	FF	0.59	16SrRNA_gene	Species	Bacteroides_vulgatus
8	11	SF	0.28	16SrRNA_gene	Species	Bacteroides_vulgatus
8	11	FF	1.09	16SrRNA_gene	Species	Blautia_unclassified
8	11	SF	0.91	16SrRNA_gene	Species	Blautia_unclassified
8	11	SF	1.94	16SrRNA_gene	Species	Clostridium_IV_unclassified
8	11	FF	0.13	16SrRNA_gene	Species	Clostridium_IV_unclassified
8	11	SF	0.11	16SrRNA_gene	Species	Clostridium_sensu_stricto_unclassified
8	11	FF	0.02	16SrRNA_gene	Species	Clostridium_sensu_stricto_unclassified
8	11	SF	18.67	16SrRNA_gene	Species	Clostridium_XlVa_unclassified
8	11	FF	2.62	16SrRNA_gene	Species	Clostridium_XlVa_unclassified
8	11	SF	0.07	16SrRNA_gene	Species	Enterococcus_unclassified
8	11	FF	0.01	16SrRNA_gene	Species	Enterococcus_unclassified
8	11	FF	0.14	16SrRNA_gene	Species	Erysipelotrichaceae_bacterium
8	11	SF	0.08	16SrRNA_gene	Species	Erysipelotrichaceae_bacterium
8	11	SF	0.98	16SrRNA_gene	Species	Escherichia/Shigella_unclassified
8	11	FF	0.44	16SrRNA_gene	Species	Escherichia/Shigella_unclassified
8	11	FF	0.03	16SrRNA_gene	Species	Gemmiger_unclassified
8	11	SF	0.1	16SrRNA_gene	Species	Hungatella_hathewayi
8	11	SF	0.01	16SrRNA_gene	Species	Intestinibacter_bartlettii
8	11	SF	5.79	16SrRNA_gene	Species	Lactococcus_unclassified
8	11	FF	0.27	16SrRNA_gene	Species	Lactococcus_unclassified
8	11	SF	0.37	16SrRNA_gene	Species	Leuconostoc_unclassified
8	11	FF	0.3	16SrRNA_gene	Species	Leuconostoc_unclassified
8	11	FF	26.91	16SrRNA_gene	Species	Other
8	11	SF	20.93	16SrRNA_gene	Species	Other
8	11	SF	0.77	16SrRNA_gene	Species	Parabacteroides_distasonis
8	11	SF	3.11	16SrRNA_gene	Species	Staphylococcus_unclassified
8	11	FF	1.28	16SrRNA_gene	Species	Staphylococcus_unclassified
8	11	FF	63.42	16SrRNA_gene	Species	Streptococcus_salivarius
8	11	SF	39.85	16SrRNA_gene	Species	Streptococcus_salivarius
8	11	SF	2.81	16SrRNA_gene	Species	Unidentified_unclassified
8	11	FF	2.04	16SrRNA_gene	Species	Unidentified_unclassified
8	11	FF	0.25	16SrRNA_gene	Species	Unidentified_unclassified
8	11	SF	0.11	16SrRNA_gene	Species	Unidentified_unclassified
8	11	FF	0.05	16SrRNA_gene	Species	Unidentified_unclassified
9	12	SF	0.09	16SrRNA_gene	Species	Bacteroides_dorei
9	12	FF	0.13	16SrRNA_gene	Species	Bacteroides_unclassified
9	12	FF	0.06	16SrRNA_gene	Species	Bacteroides_uniformis
9	12	SF	0.03	16SrRNA_gene	Species	Bacteroides_uniformis
9	12	FF	30.83	Shotgun_metagenomics	Species	Clostridium_hathewayi
9	12	SF	28.96	Shotgun_metagenomics	Species	Clostridium_hathewayi
9	12	FF	1.03	16SrRNA_gene	Species	Clostridium_IV_unclassified
9	12	SF	0.11	16SrRNA_gene	Species	Clostridium_IV_unclassified
9	12	FF	1.02	Shotgun_metagenomics	Species	Enterococcus_faecalis
9	12	SF	0.87	Shotgun_metagenomics	Species	Enterococcus_faecalis
9	12	SF	1.02	16SrRNA_gene	Species	Enterococcus_unclassified
9	12	FF	0.62	16SrRNA_gene	Species	Enterococcus_unclassified
9	12	FF	5.38	16SrRNA_gene	Species	Erysipelotrichaceae_bacterium
9	12	SF	5.32	16SrRNA_gene	Species	Erysipelotrichaceae_bacterium
9	12	SF	39.72	Shotgun_metagenomics	Species	Escherichia_coli
9	12	FF	27.9	Shotgun_metagenomics	Species	Escherichia_coli
9	12	SF	28.55	16SrRNA_gene	Species	Escherichia/Shigella_unclassified
9	12	FF	20.13	16SrRNA_gene	Species	Escherichia/Shigella_unclassified
9	12	FF	19.91	16SrRNA_gene	Species	Hungatella_hathewayi
9	12	SF	15.99	16SrRNA_gene	Species	Hungatella_hathewayi
9	12	FF	0.33	Shotgun_metagenomics	Species	Lactococcus_lactis
9	12	SF	0.12	Shotgun_metagenomics	Species	Lactococcus_lactis
9	12	FF	0.72	16SrRNA_gene	Species	Lactococcus_unclassified
9	12	SF	0.29	16SrRNA_gene	Species	Lactococcus_unclassified
9	12	FF	0.1	16SrRNA_gene	Species	Leuconostoc_unclassified
9	12	SF	0.03	16SrRNA_gene	Species	Leuconostoc_unclassified
9	12	FF	16.34	16SrRNA_gene	Species	Other
9	12	SF	14.17	16SrRNA_gene	Species	Other
9	12	FF	10.26	Shotgun_metagenomics	Species	Other
9	12	SF	5.84	Shotgun_metagenomics	Species	Other
9	12	FF	28.87	Shotgun_metagenomics	Species	Ruminococcus_torques
9	12	SF	24.25	Shotgun_metagenomics	Species	Ruminococcus_torques
9	12	FF	1.72	16SrRNA_gene	Species	Streptococcus_salivarius
9	12	SF	0.82	16SrRNA_gene	Species	Streptococcus_salivarius
9	12	FF	0.8	Shotgun_metagenomics	Species	Streptococcus_thermophilus
9	12	SF	0.24	Shotgun_metagenomics	Species	Streptococcus_thermophilus
9	12	FF	21.25	16SrRNA_gene	Species	Unidentified_unclassified
9	12	SF	20.54	16SrRNA_gene	Species	Unidentified_unclassified
9	12	SF	12.4	16SrRNA_gene	Species	Unidentified_unclassified
9	12	FF	11.64	16SrRNA_gene	Species	Unidentified_unclassified
9	12	FF	0.95	16SrRNA_gene	Species	Unidentified_unclassified
9	12	SF	0.63	16SrRNA_gene	Species	Unidentified_unclassified
9	13	FF	0.09	16SrRNA_gene	Species	Bacteroides_cellulosilyticus
9	13	SF	0.01	16SrRNA_gene	Species	Bacteroides_cellulosilyticus
9	13	SF	0.05	16SrRNA_gene	Species	Bacteroides_dorei
9	13	FF	0.12	16SrRNA_gene	Species	Bacteroides_unclassified
9	13	SF	0.02	16SrRNA_gene	Species	Bacteroides_uniformis
9	13	SF	0.01	16SrRNA_gene	Species	Clostridium_XlVa_unclassified
9	13	SF	0.03	16SrRNA_gene	Species	Enterococcus_unclassified
9	13	FF	0.02	16SrRNA_gene	Species	Enterococcus_unclassified
9	13	FF	13.21	16SrRNA_gene	Species	Erysipelotrichaceae_bacterium
9	13	SF	8.91	16SrRNA_gene	Species	Erysipelotrichaceae_bacterium
9	13	FF	99.92	Shotgun_metagenomics	Species	Escherichia_coli
9	13	SF	97.42	Shotgun_metagenomics	Species	Escherichia_coli
9	13	SF	82.74	16SrRNA_gene	Species	Escherichia/Shigella_unclassified
9	13	FF	74.44	16SrRNA_gene	Species	Escherichia/Shigella_unclassified
9	13	SF	0.01	16SrRNA_gene	Species	Hungatella_hathewayi
9	13	SF	0.01	16SrRNA_gene	Species	Leuconostoc_unclassified
9	13	FF	0.28	16SrRNA_gene	Species	Other
9	13	SF	0.47	16SrRNA_gene	Species	Other
9	13	FF	0.08	Shotgun_metagenomics	Species	Other
9	13	SF	2.58	Shotgun_metagenomics	Species	Other
9	13	SF	0.01	16SrRNA_gene	Species	Parabacteroides_merdae
9	13	SF	0.01	16SrRNA_gene	Species	Staphylococcus_unclassified
9	13	FF	0.03	16SrRNA_gene	Species	Streptococcus_salivarius
9	13	SF	0.03	16SrRNA_gene	Species	Streptococcus_salivarius
9	13	FF	11.8	16SrRNA_gene	Species	Unidentified_unclassified
9	13	SF	7.69	16SrRNA_gene	Species	Unidentified_unclassified
9	14	SF	0.08	16SrRNA_gene	Species	Bacteroides_dorei
9	14	FF	0.05	16SrRNA_gene	Species	Bacteroides_unclassified
9	14	SF	0.01	16SrRNA_gene	Species	Bacteroides_uniformis
9	14	FF	0.02	16SrRNA_gene	Species	Clostridium_sensu_stricto_unclassified
9	14	FF	0.07	16SrRNA_gene	Species	Enterococcus_unclassified
9	14	SF	0.06	16SrRNA_gene	Species	Enterococcus_unclassified
9	14	SF	34.08	16SrRNA_gene	Species	Erysipelotrichaceae_bacterium
9	14	FF	28.66	16SrRNA_gene	Species	Erysipelotrichaceae_bacterium
9	14	SF	0.25	16SrRNA_gene	Species	Escherichia/Shigella_unclassified
9	14	FF	0.05	16SrRNA_gene	Species	Escherichia/Shigella_unclassified
9	14	SF	37.24	Shotgun_metagenomics	Species	Lactococcus_lactis
9	14	FF	36.65	Shotgun_metagenomics	Species	Lactococcus_lactis
9	14	FF	12.87	Shotgun_metagenomics	Species	Lactococcus_raffinolactis
9	14	SF	12.2	Shotgun_metagenomics	Species	Lactococcus_raffinolactis
9	14	FF	29.43	16SrRNA_gene	Species	Lactococcus_unclassified
9	14	SF	26.7	16SrRNA_gene	Species	Lactococcus_unclassified
9	14	FF	32.74	Shotgun_metagenomics	Species	Leuconostoc_mesenteroides
9	14	SF	26.68	Shotgun_metagenomics	Species	Leuconostoc_mesenteroides
9	14	FF	16.72	16SrRNA_gene	Species	Leuconostoc_unclassified
9	14	SF	10.3	16SrRNA_gene	Species	Leuconostoc_unclassified
9	14	FF	6.48	16SrRNA_gene	Species	Other
9	14	SF	7.5	16SrRNA_gene	Species	Other
9	14	FF	17.74	Shotgun_metagenomics	Species	Other
9	14	SF	23.88	Shotgun_metagenomics	Species	Other
9	14	FF	0.04	16SrRNA_gene	Species	Staphylococcus_unclassified
9	14	SF	0.01	16SrRNA_gene	Species	Staphylococcus_unclassified
9	14	SF	0.04	16SrRNA_gene	Species	Streptococcus_salivarius
9	14	SF	20.97	16SrRNA_gene	Species	Unidentified_unclassified
9	14	FF	18.47	16SrRNA_gene	Species	Unidentified_unclassified
10	15	SF	0.01	16SrRNA_gene	Species	Bacteroides_cellulosilyticus
10	15	SF	0.03	16SrRNA_gene	Species	Bacteroides_dorei
10	15	SF	56.53	16SrRNA_gene	Species	Bacteroides_unclassified
10	15	FF	29.47	16SrRNA_gene	Species	Bacteroides_unclassified
10	15	SF	0.02	16SrRNA_gene	Species	Bacteroides_uniformis
10	15	SF	72.2	Shotgun_metagenomics	Species	Bacteroides_vulgatus
10	15	FF	13.73	Shotgun_metagenomics	Species	Bacteroides_vulgatus
10	15	FF	3.02	16SrRNA_gene	Species	Blautia_unclassified
10	15	SF	0.9	16SrRNA_gene	Species	Blautia_unclassified
10	15	FF	0.98	Shotgun_metagenomics	Species	Clostridium_bartlettii
10	15	SF	0.01	Shotgun_metagenomics	Species	Clostridium_bartlettii
10	15	SF	0.07	Shotgun_metagenomics	Species	Clostridium_hathewayi
10	15	FF	0.05	Shotgun_metagenomics	Species	Clostridium_hathewayi
10	15	FF	1.21	16SrRNA_gene	Species	Clostridium_IV_unclassified
10	15	SF	0.3	16SrRNA_gene	Species	Clostridium_IV_unclassified
10	15	SF	0.01	16SrRNA_gene	Species	Clostridium_sensu_stricto_unclassified
10	15	SF	1.21	16SrRNA_gene	Species	Clostridium_XlVa_unclassified
10	15	FF	0.77	16SrRNA_gene	Species	Clostridium_XlVa_unclassified
10	15	FF	0.04	16SrRNA_gene	Species	Enterococcus_unclassified
10	15	SF	0.01	16SrRNA_gene	Species	Enterococcus_unclassified
10	15	FF	0.36	16SrRNA_gene	Species	Erysipelotrichaceae_bacterium
10	15	SF	0.11	16SrRNA_gene	Species	Erysipelotrichaceae_bacterium
10	15	SF	0.11	Shotgun_metagenomics	Species	Escherichia_coli
10	15	FF	0.09	Shotgun_metagenomics	Species	Escherichia_coli
10	15	FF	0.09	16SrRNA_gene	Species	Escherichia/Shigella_unclassified
10	15	SF	0.07	16SrRNA_gene	Species	Escherichia/Shigella_unclassified
10	15	FF	17.86	Shotgun_metagenomics	Species	Faecalibacterium_prausnitzii
10	15	SF	8.45	Shotgun_metagenomics	Species	Faecalibacterium_prausnitzii
10	15	FF	0.21	16SrRNA_gene	Species	Faecalibacterium_unclassified
10	15	SF	0.1	16SrRNA_gene	Species	Faecalibacterium_unclassified
10	15	FF	2.24	16SrRNA_gene	Species	Gemmiger_unclassified
10	15	SF	1.66	16SrRNA_gene	Species	Gemmiger_unclassified
10	15	SF	0.04	16SrRNA_gene	Species	Hungatella_hathewayi
10	15	FF	0.84	16SrRNA_gene	Species	Intestinibacter_bartlettii
10	15	SF	0.16	16SrRNA_gene	Species	Intestinibacter_bartlettii
10	15	FF	0.13	Shotgun_metagenomics	Species	Lactococcus_lactis
10	15	FF	0.09	16SrRNA_gene	Species	Lactococcus_unclassified
10	15	SF	3.07	Shotgun_metagenomics	Species	Oscillibacter_unclassified
10	15	FF	0.58	Shotgun_metagenomics	Species	Oscillibacter_unclassified
10	15	FF	54.32	16SrRNA_gene	Species	Other
10	15	SF	35.76	16SrRNA_gene	Species	Other
10	15	FF	48.22	Shotgun_metagenomics	Species	Other
10	15	SF	10	Shotgun_metagenomics	Species	Other
10	15	FF	2.89	Shotgun_metagenomics	Species	Roseburia_intestinalis
10	15	SF	0.6	Shotgun_metagenomics	Species	Roseburia_intestinalis
10	15	FF	1.84	Shotgun_metagenomics	Species	Roseburia_inulinivorans
10	15	SF	1.58	Shotgun_metagenomics	Species	Roseburia_inulinivorans
10	15	FF	7.67	Shotgun_metagenomics	Species	Ruminococcus_torques
10	15	SF	0.61	Shotgun_metagenomics	Species	Ruminococcus_torques
10	15	FF	0.43	16SrRNA_gene	Species	Streptococcus_salivarius
10	15	SF	0.03	16SrRNA_gene	Species	Streptococcus_salivarius
10	15	FF	0.72	Shotgun_metagenomics	Species	Streptococcus_thermophilus
10	15	FF	5.23	Shotgun_metagenomics	Species	Subdoligranulum_unclassified
10	15	SF	3.3	Shotgun_metagenomics	Species	Subdoligranulum_unclassified
10	15	FF	6.24	16SrRNA_gene	Species	Unidentified_unclassified
10	15	SF	2.55	16SrRNA_gene	Species	Unidentified_unclassified
10	15	SF	0.41	16SrRNA_gene	Species	Unidentified_unclassified
10	15	FF	0.39	16SrRNA_gene	Species	Unidentified_unclassified
10	15	FF	0.29	16SrRNA_gene	Species	Unidentified_unclassified
10	15	SF	0.08	16SrRNA_gene	Species	Unidentified_unclassified
10	15	SF	0.01	Shotgun_metagenomics	Species	Veillonella_unclassified
10	15	FF	0.01	Shotgun_metagenomics	Species	Veillonella_unclassified
11	16	FF	29.29	16SrRNA_gene	Species	Bacteroides_cellulosilyticus
11	16	SF	22.27	16SrRNA_gene	Species	Bacteroides_cellulosilyticus
11	16	FF	77.99	Shotgun_metagenomics	Species	Bacteroides_cellulosilyticus
11	16	SF	71.54	Shotgun_metagenomics	Species	Bacteroides_cellulosilyticus
11	16	SF	34.69	16SrRNA_gene	Species	Bacteroides_unclassified
11	16	FF	31.9	16SrRNA_gene	Species	Bacteroides_unclassified
11	16	SF	3.62	16SrRNA_gene	Species	Bacteroides_uniformis
11	16	FF	1.16	16SrRNA_gene	Species	Bacteroides_uniformis
11	16	SF	9.18	Shotgun_metagenomics	Species	Bacteroides_uniformis
11	16	FF	2.78	Shotgun_metagenomics	Species	Bacteroides_uniformis
11	16	FF	1.41	16SrRNA_gene	Species	Bacteroides_vulgatus
11	16	SF	1.35	16SrRNA_gene	Species	Bacteroides_vulgatus
11	16	SF	14.84	Shotgun_metagenomics	Species	Bacteroides_vulgatus
11	16	FF	14.6	Shotgun_metagenomics	Species	Bacteroides_vulgatus
11	16	FF	10.65	16SrRNA_gene	Species	Blautia_unclassified
11	16	SF	3.78	16SrRNA_gene	Species	Blautia_unclassified
11	16	SF	0.33	Shotgun_metagenomics	Species	Clostridium_hathewayi
11	16	FF	0.29	Shotgun_metagenomics	Species	Clostridium_hathewayi
11	16	FF	0.87	16SrRNA_gene	Species	Clostridium_IV_unclassified
11	16	SF	0.29	16SrRNA_gene	Species	Clostridium_IV_unclassified
11	16	FF	1.53	16SrRNA_gene	Species	Clostridium_XlVa_unclassified
11	16	SF	0.59	16SrRNA_gene	Species	Clostridium_XlVa_unclassified
11	16	FF	0.03	16SrRNA_gene	Species	Enterococcus_unclassified
11	16	SF	0.01	16SrRNA_gene	Species	Enterococcus_unclassified
11	16	SF	7.76	16SrRNA_gene	Species	Erysipelotrichaceae_bacterium
11	16	FF	5.15	16SrRNA_gene	Species	Erysipelotrichaceae_bacterium
11	16	FF	0.01	16SrRNA_gene	Species	Escherichia/Shigella_unclassified
11	16	SF	0.01	16SrRNA_gene	Species	Escherichia/Shigella_unclassified
11	16	SF	1.79	16SrRNA_gene	Species	Hungatella_hathewayi
11	16	FF	1.49	16SrRNA_gene	Species	Hungatella_hathewayi
11	16	FF	0.56	16SrRNA_gene	Species	Intestinibacter_bartlettii
11	16	SF	0.08	16SrRNA_gene	Species	Intestinibacter_bartlettii
11	16	SF	0.04	16SrRNA_gene	Species	Lactococcus_unclassified
11	16	FF	0.03	16SrRNA_gene	Species	Lactococcus_unclassified
11	16	FF	0.01	16SrRNA_gene	Species	Leuconostoc_unclassified
11	16	SF	0.01	16SrRNA_gene	Species	Leuconostoc_unclassified
11	16	FF	12.33	16SrRNA_gene	Species	Other
11	16	SF	21.88	16SrRNA_gene	Species	Other
11	16	FF	4.29	Shotgun_metagenomics	Species	Other
11	16	SF	4.11	Shotgun_metagenomics	Species	Other
11	16	SF	0.01	16SrRNA_gene	Species	Parabacteroides_merdae
11	16	FF	0.58	16SrRNA_gene	Species	Streptococcus_salivarius
11	16	SF	0.13	16SrRNA_gene	Species	Streptococcus_salivarius
11	16	FF	0.05	Shotgun_metagenomics	Species	Streptococcus_thermophilus
11	16	FF	2.97	16SrRNA_gene	Species	Unidentified_unclassified
11	16	SF	1.7	16SrRNA_gene	Species	Unidentified_unclassified
11	16	FF	0.04	16SrRNA_gene	Species	Unidentified_unclassified
11	17	SF	0.27	16SrRNA_gene	Species	Bacteroides_cellulosilyticus
11	17	FF	0.16	16SrRNA_gene	Species	Bacteroides_cellulosilyticus
11	17	SF	0.04	16SrRNA_gene	Species	Bacteroides_dorei
11	17	FF	0.64	16SrRNA_gene	Species	Bacteroides_unclassified
11	17	SF	0.57	16SrRNA_gene	Species	Bacteroides_unclassified
11	17	FF	0.54	16SrRNA_gene	Species	Bacteroides_uniformis
11	17	SF	0.24	16SrRNA_gene	Species	Bacteroides_uniformis
11	17	SF	0.06	16SrRNA_gene	Species	Bacteroides_vulgatus
11	17	FF	0.09	16SrRNA_gene	Species	Blautia_unclassified
11	17	SF	0.07	16SrRNA_gene	Species	Blautia_unclassified
11	17	SF	0.2	16SrRNA_gene	Species	Clostridium_IV_unclassified
11	17	FF	0.04	16SrRNA_gene	Species	Clostridium_IV_unclassified
11	17	SF	0.22	16SrRNA_gene	Species	Clostridium_XlVa_unclassified
11	17	FF	0.19	16SrRNA_gene	Species	Clostridium_XlVa_unclassified
11	17	FF	0.03	16SrRNA_gene	Species	Enterococcus_unclassified
11	17	SF	0.02	16SrRNA_gene	Species	Enterococcus_unclassified
11	17	SF	0.17	16SrRNA_gene	Species	Erysipelotrichaceae_bacterium
11	17	SF	0.01	16SrRNA_gene	Species	Escherichia/Shigella_unclassified
11	17	FF	0.04	16SrRNA_gene	Species	Gemmiger_unclassified
11	17	SF	0.16	16SrRNA_gene	Species	Hungatella_hathewayi
11	17	SF	0.01	16SrRNA_gene	Species	Leuconostoc_unclassified
11	17	FF	20.15	16SrRNA_gene	Species	Other
11	17	SF	18.7	16SrRNA_gene	Species	Other
11	17	FF	0.01	16SrRNA_gene	Species	Parabacteroides_distasonis
11	17	FF	0.06	16SrRNA_gene	Species	Parabacteroides_merdae
11	17	FF	2.99	16SrRNA_gene	Species	Staphylococcus_unclassified
11	17	SF	2.71	16SrRNA_gene	Species	Staphylococcus_unclassified
11	17	SF	76.37	16SrRNA_gene	Species	Streptococcus_salivarius
11	17	FF	74.87	16SrRNA_gene	Species	Streptococcus_salivarius
11	17	FF	0.19	16SrRNA_gene	Species	Unidentified_unclassified
11	17	SF	0.14	16SrRNA_gene	Species	Unidentified_unclassified
11	17	SF	0.04	16SrRNA_gene	Species	Unidentified_unclassified
12	18	SF	0.11	16SrRNA_gene	Species	Bacteroides_dorei
12	18	FF	0.05	16SrRNA_gene	Species	Bacteroides_dorei
12	18	SF	0.02	16SrRNA_gene	Species	Bacteroides_uniformis
12	18	SF	0.01	16SrRNA_gene	Species	Clostridium_XlVa_unclassified
12	18	FF	16.38	16SrRNA_gene	Species	Enterococcus_faecium
12	18	SF	14.81	16SrRNA_gene	Species	Enterococcus_faecium
12	18	SF	98.15	Shotgun_metagenomics	Species	Enterococcus_faecium
12	18	FF	93.27	Shotgun_metagenomics	Species	Enterococcus_faecium
12	18	SF	72.01	16SrRNA_gene	Species	Enterococcus_unclassified
12	18	FF	71.49	16SrRNA_gene	Species	Enterococcus_unclassified
12	18	SF	0.01	16SrRNA_gene	Species	Escherichia/Shigella_unclassified
12	18	SF	0.01	16SrRNA_gene	Species	Leuconostoc_unclassified
12	18	FF	0.34	16SrRNA_gene	Species	Other
12	18	SF	0.33	16SrRNA_gene	Species	Other
12	18	SF	0.02	16SrRNA_gene	Species	Parabacteroides_distasonis
12	18	SF	0.02	16SrRNA_gene	Species	Parabacteroides_merdae
12	18	FF	0.01	16SrRNA_gene	Species	Parabacteroides_merdae
12	18	FF	6.73	Shotgun_metagenomics	Species	Staphylococcus_epidermidis
12	18	SF	1.85	Shotgun_metagenomics	Species	Staphylococcus_epidermidis
12	18	SF	12.62	16SrRNA_gene	Species	Staphylococcus_unclassified
12	18	FF	11.73	16SrRNA_gene	Species	Staphylococcus_unclassified
12	18	SF	0.02	16SrRNA_gene	Species	Streptococcus_salivarius
13	19	SF	0.03	Shotgun_metagenomics	Species	Bacteroides_uniformis
13	19	FF	96.78	Shotgun_metagenomics	Species	Enterococcus_faecium
13	19	SF	57.73	Shotgun_metagenomics	Species	Enterococcus_faecium
13	19	SF	0.02	Shotgun_metagenomics	Species	Leuconostoc_mesenteroides
13	19	FF	0.84	Shotgun_metagenomics	Species	Other
13	19	SF	35.96	Shotgun_metagenomics	Species	Other
13	19	SF	0.01	Shotgun_metagenomics	Species	Parabacteroides_merdae
13	19	SF	1.86	Shotgun_metagenomics	Species	Staphylococcus_epidermidis
13	19	FF	0.23	Shotgun_metagenomics	Species	Staphylococcus_epidermidis
13	19	SF	4.38	Shotgun_metagenomics	Species	Streptococcus_thermophilus
13	19	FF	2.15	Shotgun_metagenomics	Species	Streptococcus_thermophilus
14	20	SF	0.09	16SrRNA_gene	Species	Bacteroides_dorei
14	20	SF	0.04	16SrRNA_gene	Species	Bacteroides_thetaiotaomicron
14	20	SF	0.07	16SrRNA_gene	Species	Bacteroides_unclassified
14	20	SF	0.08	16SrRNA_gene	Species	Bacteroides_uniformis
14	20	FF	20.4	Shotgun_metagenomics	Species	Clostridium_butyricum
14	20	SF	15.3	Shotgun_metagenomics	Species	Clostridium_butyricum
14	20	SF	17.4	16SrRNA_gene	Species	Clostridium_sensu_stricto_paraputrificum
14	20	FF	11.1	16SrRNA_gene	Species	Clostridium_sensu_stricto_paraputrificum
14	20	SF	15.04	16SrRNA_gene	Species	Clostridium_sensu_stricto_unclassified
14	20	FF	11.53	16SrRNA_gene	Species	Clostridium_sensu_stricto_unclassified
14	20	FF	14.51	Shotgun_metagenomics	Species	Clostridium_sp_7_2_43FAA
14	20	SF	3.8	Shotgun_metagenomics	Species	Clostridium_sp_7_2_43FAA
14	20	SF	1.67	16SrRNA_gene	Species	Clostridium_XlVa_unclassified
14	20	FF	0.25	16SrRNA_gene	Species	Clostridium_XlVa_unclassified
14	20	SF	46.83	Shotgun_metagenomics	Species	Enterococcus_faecalis
14	20	FF	35.68	Shotgun_metagenomics	Species	Enterococcus_faecalis
14	20	SF	9.31	Shotgun_metagenomics	Species	Enterococcus_faecium
14	20	FF	9.07	Shotgun_metagenomics	Species	Enterococcus_faecium
14	20	FF	13.83	16SrRNA_gene	Species	Enterococcus_unclassified
14	20	SF	10.62	16SrRNA_gene	Species	Enterococcus_unclassified
14	20	FF	0.02	16SrRNA_gene	Species	Escherichia/Shigella_unclassified
14	20	SF	0.01	16SrRNA_gene	Species	Escherichia/Shigella_unclassified
14	20	FF	0.16	16SrRNA_gene	Species	Leuconostoc_unclassified
14	20	SF	0.13	16SrRNA_gene	Species	Leuconostoc_unclassified
14	20	FF	45.89	16SrRNA_gene	Species	Other
14	20	SF	38.26	16SrRNA_gene	Species	Other
14	20	FF	9.56	Shotgun_metagenomics	Species	Other
14	20	SF	11.83	Shotgun_metagenomics	Species	Other
14	20	SF	0.01	16SrRNA_gene	Species	Parabacteroides_merdae
14	20	FF	8.79	16SrRNA_gene	Species	Robinsoniella_peoriensis
14	20	SF	1.42	16SrRNA_gene	Species	Robinsoniella_peoriensis
14	20	FF	0.03	Shotgun_metagenomics	Species	Staphylococcus_epidermidis
14	20	FF	0.05	16SrRNA_gene	Species	Staphylococcus_unclassified
14	20	SF	0.02	16SrRNA_gene	Species	Staphylococcus_unclassified
14	20	SF	15.08	16SrRNA_gene	Species	Streptococcus_salivarius
14	20	FF	7.6	16SrRNA_gene	Species	Streptococcus_salivarius
14	20	SF	12.93	Shotgun_metagenomics	Species	Streptococcus_thermophilus
14	20	FF	10.75	Shotgun_metagenomics	Species	Streptococcus_thermophilus
14	20	FF	0.78	16SrRNA_gene	Species	Unidentified_unclassified
14	20	SF	0.05	16SrRNA_gene	Species	Unidentified_unclassified
14	21	SF	0.08	16SrRNA_gene	Species	Bacteroides_dorei
14	21	SF	0.02	16SrRNA_gene	Species	Bacteroides_thetaiotaomicron
14	21	FF	0.05	16SrRNA_gene	Species	Bacteroides_unclassified
14	21	SF	0.03	16SrRNA_gene	Species	Bacteroides_uniformis
14	21	SF	5.4	16SrRNA_gene	Species	Clostridium_sensu_stricto_paraputrificum
14	21	FF	2.86	16SrRNA_gene	Species	Clostridium_sensu_stricto_paraputrificum
14	21	SF	2.05	16SrRNA_gene	Species	Clostridium_sensu_stricto_unclassified
14	21	FF	1.03	16SrRNA_gene	Species	Clostridium_sensu_stricto_unclassified
14	21	SF	5.74	16SrRNA_gene	Species	Clostridium_XlVa_unclassified
14	21	FF	2.55	16SrRNA_gene	Species	Clostridium_XlVa_unclassified
14	21	SF	4.93	Shotgun_metagenomics	Species	Enterococcus_faecalis
14	21	FF	2.61	Shotgun_metagenomics	Species	Enterococcus_faecalis
14	21	SF	62.81	Shotgun_metagenomics	Species	Enterococcus_faecium
14	21	FF	60.28	Shotgun_metagenomics	Species	Enterococcus_faecium
14	21	FF	32.36	16SrRNA_gene	Species	Enterococcus_unclassified
14	21	SF	27.79	16SrRNA_gene	Species	Enterococcus_unclassified
14	21	SF	0.01	16SrRNA_gene	Species	Escherichia/Shigella_unclassified
14	21	SF	0.01	16SrRNA_gene	Species	Leuconostoc_unclassified
14	21	FF	28.97	16SrRNA_gene	Species	Other
14	21	SF	19.87	16SrRNA_gene	Species	Other
14	21	FF	26.03	Shotgun_metagenomics	Species	Other
14	21	SF	22.3	Shotgun_metagenomics	Species	Other
14	21	SF	0.01	16SrRNA_gene	Species	Parabacteroides_distasonis
14	21	SF	26.8	16SrRNA_gene	Species	Robinsoniella_peoriensis
14	21	FF	21.27	16SrRNA_gene	Species	Robinsoniella_peoriensis
14	21	SF	0.11	Shotgun_metagenomics	Species	Ruminococcus_torques
14	21	FF	4.01	Shotgun_metagenomics	Species	Staphylococcus_epidermidis
14	21	SF	1.63	Shotgun_metagenomics	Species	Staphylococcus_epidermidis
14	21	FF	3.63	16SrRNA_gene	Species	Staphylococcus_unclassified
14	21	SF	3.53	16SrRNA_gene	Species	Staphylococcus_unclassified
14	21	SF	8.19	16SrRNA_gene	Species	Streptococcus_salivarius
14	21	FF	6.67	16SrRNA_gene	Species	Streptococcus_salivarius
14	21	SF	8.21	Shotgun_metagenomics	Species	Streptococcus_thermophilus
14	21	FF	7.06	Shotgun_metagenomics	Species	Streptococcus_thermophilus
14	21	FF	0.59	16SrRNA_gene	Species	Unidentified_unclassified
14	21	SF	0.48	16SrRNA_gene	Species	Unidentified_unclassified
14	22	SF	0.11	16SrRNA_gene	Species	Bacteroides_dorei
14	22	SF	0.16	16SrRNA_gene	Species	Bacteroides_thetaiotaomicron
14	22	FF	0.04	16SrRNA_gene	Species	Bacteroides_unclassified
14	22	SF	0.07	16SrRNA_gene	Species	Bacteroides_uniformis
14	22	SF	0.01	16SrRNA_gene	Species	Blautia_unclassified
14	22	SF	0.03	16SrRNA_gene	Species	Clostridium_sensu_stricto_paraputrificum
14	22	SF	0.02	16SrRNA_gene	Species	Clostridium_XlVa_unclassified
14	22	SF	71.42	Shotgun_metagenomics	Species	Enterococcus_faecium
14	22	FF	47.84	Shotgun_metagenomics	Species	Enterococcus_faecium
14	22	FF	43.37	16SrRNA_gene	Species	Enterococcus_unclassified
14	22	SF	41.77	16SrRNA_gene	Species	Enterococcus_unclassified
14	22	SF	0.01	16SrRNA_gene	Species	Gemmiger_unclassified
14	22	SF	0.02	16SrRNA_gene	Species	Hungatella_hathewayi
14	22	SF	0.01	Shotgun_metagenomics	Species	Lactococcus_lactis
14	22	SF	0.06	16SrRNA_gene	Species	Lactococcus_unclassified
14	22	FF	0.02	Shotgun_metagenomics	Species	Leuconostoc_mesenteroides
14	22	FF	0.2	16SrRNA_gene	Species	Leuconostoc_unclassified
14	22	SF	0.17	16SrRNA_gene	Species	Leuconostoc_unclassified
14	22	FF	1.51	16SrRNA_gene	Species	Other
14	22	SF	1.32	16SrRNA_gene	Species	Other
14	22	FF	0.09	Shotgun_metagenomics	Species	Other
14	22	SF	0.37	Shotgun_metagenomics	Species	Other
14	22	SF	0.06	16SrRNA_gene	Species	Parabacteroides_distasonis
14	22	SF	0.02	16SrRNA_gene	Species	Robinsoniella_peoriensis
14	22	FF	13.75	Shotgun_metagenomics	Species	Staphylococcus_epidermidis
14	22	SF	3.06	Shotgun_metagenomics	Species	Staphylococcus_epidermidis
14	22	FF	23.56	16SrRNA_gene	Species	Staphylococcus_unclassified
14	22	SF	20.18	16SrRNA_gene	Species	Staphylococcus_unclassified
14	22	SF	35.99	16SrRNA_gene	Species	Streptococcus_salivarius
14	22	FF	31.32	16SrRNA_gene	Species	Streptococcus_salivarius
14	22	FF	38.3	Shotgun_metagenomics	Species	Streptococcus_thermophilus
14	22	SF	25.15	Shotgun_metagenomics	Species	Streptococcus_thermophilus
15	23	FF	0.07	16SrRNA_gene	Species	Bacteroides_dorei
15	23	SF	0.02	16SrRNA_gene	Species	Bacteroides_dorei
15	23	SF	0.02	16SrRNA_gene	Species	Bacteroides_thetaiotaomicron
15	23	SF	0.07	16SrRNA_gene	Species	Bacteroides_unclassified
15	23	SF	0.02	16SrRNA_gene	Species	Bacteroides_uniformis
15	23	SF	45.6	16SrRNA_gene	Species	Clostridium_XlVa_unclassified
15	23	FF	29.48	16SrRNA_gene	Species	Clostridium_XlVa_unclassified
15	23	SF	0.49	Shotgun_metagenomics	Species	Enterococcus_faecalis
15	23	FF	0.15	Shotgun_metagenomics	Species	Enterococcus_faecalis
15	23	SF	61.56	Shotgun_metagenomics	Species	Enterococcus_faecium
15	23	FF	38	Shotgun_metagenomics	Species	Enterococcus_faecium
15	23	SF	24.23	16SrRNA_gene	Species	Enterococcus_unclassified
15	23	FF	23.94	16SrRNA_gene	Species	Enterococcus_unclassified
15	23	SF	0.02	16SrRNA_gene	Species	Escherichia/Shigella_unclassified
15	23	FF	0.01	16SrRNA_gene	Species	Lactococcus_unclassified
15	23	SF	0.01	16SrRNA_gene	Species	Leuconostoc_unclassified
15	23	FF	19.1	16SrRNA_gene	Species	Other
[truncated: 158 more rows]
